# Supplementary material for: Soil biota abundance supports ecosystem multifunctionality under carbon farming
Source: Natl Sci Rev. 2026 Apr 29;13(10):nwag247. doi: 10.1093/nsr/nwag247 (PMC13248868; doi:10.1093/nsr/nwag247)
Supplement: nwag247_Supplemental_Files [file nwag247_supplemental_files.zip]

Archive with 2 entries (2 files):
- Data S1.xlsx
- Supplementary Information.docx
