# Supplementary material for: Soil biota abundance supports ecosystem multifunctionality under carbon farming
Source: Natl Sci Rev. 2026 Apr 29;13(10):nwag247. doi: 10.1093/nsr/nwag247 (PMC13248868; doi:10.1093/nsr/nwag247)
Supplement: nwag247_Supplemental_Files [file nwag247_supplemental_files.zip › Data S1.xlsx]

## Sheet: Study ID reference
Number	Study_ID	Author	Title	Source	Sources
1	1	Aulakh et al., 2000	Yields and nitrogen dynamics in a rice-wheat system using green manure and inorganic fertilizer	Soil Science Society of America Journal	Legume
2	2	Biazzo et al., 2000	The use of living mulches for weed management in hot pepper and okra	Journal of Sustainable Agriculture	Legume
3	5	Kouyate et al., 2000	Tillage, crop residue, legume rotation, and green manure effects on sorghum and millet yields in the semiarid tropics of Mali	Plant and Soil	Legume
4	7	Mitchell et al., 2000	Impacts of gypsum and winter cover crops on soil Physical properties and crop productivity when irrigated with saline water	Agricultural Water Management	Legume
5	11	Sharma et al., 2000	On-farm trials of the effect of introducing a summer green manure of mungbean on the productivity of a rice-wheat cropping system	Journal of Agricultural Science	Legume
6	13	Toomsan et al., 2000	Biological N2 fixation and residual N benefit of pre-rice leguminous crops and green manures	Netherlands Journal of Agricultural Science	Legume
7	15	Yaffa et al., 2000	Fresh market tomato yield and soil nitrogen as affected by tillage, cover cropping, and nitrogen fertilization	Hortscience	Legume
8	16	Aulakh et al., 2001	Managing crop residue with green manure, urea, and tillage in a rice-wheat rotation	Soil Science Society of America Journal	Legume
9	17	Aulakh et al., 2001	Denitrification, N2O and CO2 fluxes in rice-wheat cropping system as affected by crop residues, fertilizer N and legume green manure	Biology and Fertility of Soils	Legume
10	19	Herrero et al., 2001	Use of cover crop mulches in a no-till furrow-irrigated processing tomato production system	Horttechnology	Legume
11	21	Martens et al., 2001	Legume cover crops with winter cereals in southern Manitoba: Establishment, productivity, and microclimate effects	Agronomy Journal	Legume
12	24	Poudel et al., 2001	Impacts of cropping systems on soil nitrogen storage and loss	Agricultural Systems	Legume
13	25	Reddy et al., 2001	Effects of cereal and legume cover crop residues on weeds, yield, and net return in soybean (Glycine max)	Weed Technology	Legume
14	28	Soon et al., 2001	Tillage and previous crop effects on dynamics of nitrogen in a wheat-soil system	Agronomy Journal	Legume
15	30	Yadav et al., 2001	On-farm experiments on integrated nutrient management in rice-wheat cropping systems	Experimental Agriculture	Legume
16	31	Bhandari et al., 2002	Yield and soil nutrient changes in a long-term rice-wheat rotation in India	Soil Science Society of America Journal	Legume
17	33	Conklin et al., 2002	Effects of red clover (Trifolium pratense) green manure and compost soil amendments on wild mustard (Brassica kaber) growth and incidence of disease	Plant and Soil	Legume
18	34	Gemtos et al., 2002	Soil tillage, irrigation and fertilization effects in cotton crops	Applied Engineering in Agriculture	Legume
19	38	Sainju et al., 2002	Long-term effects of tillage, cover crops, and nitrogen fertilization on organic carbon and nitrogen concentrations in sandy loam soils in Georgia, USA	Soil & Tillage Research	Legume
20	39	Sainju et al., 2002	Soil organic matter and tomato yield following tillage, cover cropping, and nitrogen fertilization	Agronomy Journal	Legume
21	41	Singh et al., 2002	The impact of diversification of a rice-wheat cropping system on crop productivity and soil fertility	Journal of Agricultural Science	Legume
22	43	Bokhtiar et al., 2003	Effects of Crotalaria and Sesbania aculeata green manures and N fertilizer on soil fertility and the productivity of sugarcane	Journal of Agricultural Science	Legume
23	45	Cho et al., 2003	Evaluation of white clover and rye grown in rotation with no-tilled rice	Field Crops Research	Legume
24	48	Humphreys et al., 2003	Canopy reduction and legume interseeding in irrigated continuous corn	Journal of Plant Nutrition	Legume
25	49	Mandal et al., 2003	Green manuring: its effect on soil properties and crop growth under rice-wheat cropping system	European Journal of Agronomy	Legume
26	50	Reddy et al., 2003	Cover crop, tillage, and herbicide effects on weeds, soil properties, microbial populations, and soybean yield	Weed Science	Legume
27	51	Sangakkara et al., 2003	Impact of the cropping systems of a minor dry season on the growth, yields and nitrogen uptake of maize (Zea mays L) grown in the humid tropics during the major rainy season	Journal of Agronomy and Crop Science	Legume
28	52	Sarrantonio et al., 2003	Response of sweet corn to red clover under two tillage methods	Journal of Sustainable Agriculture	Legume
29	53	Surekha et al., 2003	Crop residue management to sustain soil fertility and irrigated rice yields	Nutrient Cycling in Agroecosystems	Legume
30	55	Yaduvanshi et al., 2003	Substitution of inorganic fertilizers by organic manures and the effect on soil fertility in a rice-wheat rotation on reclaimed sodic soil in India	Journal of Agricultural Science	Legume
31	57	Bauer et al., 2004	Nitrogen, aldicarb, and cover crop effects on cotton yield and fiber properties	Agronomy Journal	Legume
32	59	Boquet et al., 2004	Long-term tillage, cover crop, and nitrogen rate effects on cotton: Yield and fiber properties	Agronomy Journal	Legume
33	61	Carrera et al., 2004	Cover crop management and weed suppression in no-tillage sweet corn production	Hortscience	Legume
34	62	Fowler et al., 2004	Effects of green manures on nitrogen loss and availability in an organic cropping system	New Zealand Journal of Agricultural Research	Legume
35	63	Franke et al., 2004	Incorporating short-season legumes and green manure crops into maize-based systems in the moist Guinea savannah of West Africa	Experimental Agriculture	Legume
36	65	Hanly et al., 2004	Green-manure impacts on nitrogen availability to organic sweetcorn (Zea mays)	New Zealand Journal of Crop and Horticultural Science	Legume
37	67	Maiksteniene et al., 2004	Effect of preceding crops and green manure on the fertility of clay loam soil	Agronomy Research	Legume
38	69	Okpara et al., 2004	Responses of two sweet potato varieties to four green manure sources and inorganic fertilizer in a humid tropical ultisol	Biological Agriculture & Horticulture	Legume
39	72	Reinbott et al., 2004	Tillage and cropping systems - No-tillage corn and grain sorghum response to cover crop and nitrogen fertilization	Agronomy Journal	Legume
40	73	Rosolem et al., 2004	Nitrogen management in maize cover crop rotations	Plant and Soil	Legume
41	76	Yadav, 2004	Enhancing efficiency of fertilizer N use in rice-wheat systems of Indo-Gangetic Plains by intercropping Sesbania aculeata in direct seeded upland rice for green manuring	Bioresour Technol	Legume
42	77	Yadvinder-Singh et al., 2004	Long-term effects, of organic inputs on yield and soil fertility in the rice-wheat rotation	Soil Science Society of America Journal	Legume
43	79	Biederbeck et al., 2005	Soil microbial populations and activities as influenced by legume green fallow in a semiarid climate	Soil Biology & Biochemistry	Legume
44	80	Blaise et al., 2005	On-farm evaluation of fertilizer application and conservation tillage on productivity of cotton plus pigeonpea strip intercropping on rainfed Vertisols of central India	Soil & Tillage Research	Legume
45	81	Bokhtiar et al., 2005	Effects of organic manure and chemical fertilizer on soil fertility and productivity of plant and ratoon crops of sugarcane	Archives of Agronomy and Soil Science	Legume
46	83	Kleinman et al., 2005	Effect of cover crops established at time of corn planting on phosphorus runoff from soils before and after dairy manure application	Journal of Soil and Water Conservation	Legume
47	85	Langyintuo et al., 2005	Yield and income risk-efficiency analysis of alternative systems for rice production in the Guinea Savannah of Northern Ghana	Agricultural Economics	Legume
48	87	Ngouajio et al., 2005	Weed populations and pickling cucumber (Cucumis sativus) yield under summer and winter cover crop systems	Crop Protection	Legume
49	88	Rochester et al., 2005	Growing vetches (Vicia villosa Roth) in irrigated cotton systems: inputs of fixed N, N fertiliser savings and cotton productivity	Plant and Soil	Legume
50	89	Sainju et al., 2005	Carbon accumulation in cotton, sorghum, and underlying soil as influenced by tillage, cover crops, and nitrogen fertilization	Plant and Soil	Legume
51	93	Wang et al., 2005	Influence of cover crops and irrigation rates on tomato yields and quality in a subtropical region	Hortscience	Legume
52	94	Whitehead et al., 2005	Fresh-market tomato gas exchange, biomass, and fruit yield are similar with legume cover crops or synthetic nitrogen fertilizer	Hortscience	Legume
53	98	Mishra et al., 2006	Organic manures for increased productivity and sustained supply of micronutrients Zn and Cu in a rice-wheat cropping system	Journal of Sustainable Agriculture	Legume
54	99	Sainju et al., 2006	Tillage, cover crops, and nitrogen fertilization effects on soil nitrogen and cotton and sorghum yields	European Journal of Agronomy	Legume
55	102	Villamil et al., 2006	No-till corn/soybean systems including winter cover crops: Effects on soil properties	Soil Science Society of America Journal	Legume
56	103	Wang et al., 2006	Effects of cover cropping, solarization, and soil fumigation on nematode communities	Plant and Soil	Legume
57	104	Zougmore et al., 2006	Nutrient uptakes and maize productivity as affected by tillage system and cover crops in a subtropical climate at Ishigaki, Okinawa, Japan	Soil Science and Plant Nutrition	Legume
58	105	Carrera et al., 2007	Effects of cover crops, compost, and manure amendments on soil microbial community structure in tomato production systems	Applied Soil Ecology	Legume
59	106	Cherr et al., 2007	Growth and yield of sweet corn following green manure in a warm temperate environment on sandy soil	Journal of Agronomy and Crop Science	Legume
60	107	Clark et al., 2007	Effects of a grass-selective herbicide in a vetch-rye cover crop system on corn grain yield and soil moisture	Agronomy Journal	Legume
61	110	Harrelson et al., 2007	Effect of winter cover crop residue on no-till pumpkin yield	Hortscience	Legume
62	115	Ochiai et al., 2007	Effects of Green Manure Type and Amendment Rate on Verticillium Wilt Severity and Yield of Russet Burbank Potato	Plant Disease	Legume
63	118	Sainju et al., 2007	Accumulation and crop uptake of soil mineral nitrogen as influenced by tillage, cover crops, and nitrogen fertilization	Agronomy Journal	Legume
64	119	Sanchez et al., 2007	Cover crops influence soil properties and tree performance in an organic apple (Malus domestica Borkh) orchard in northern Patagonia	Plant and Soil	Legume
65	122	Teasdale et al., 2007	Potential Long‐Term Benefits of No‐Tillage and Organic Cropping Systems for Grain Production and Soil Improvement	Agronomy Journal	Legume
66	126	Wang et al., 2007	Changes of Soil Microbial Biomass Carbon and Nitrogen with Cover Crops and Irrigation in a Tomato Field	Journal of Plant Nutrition	Legume
67	132	Fortuna et al., 2008	Sustaining soil quality with legumes in no-tillage systems	Communications in Soil Science and Plant Analysis	Legume
68	136	Kintomo et al., 2008	Role of Legume Fallow in Intensified Vegetable-Based Systems	Communications in Soil Science and Plant Analysis	Legume
69	140	Polthanee et al., 2008	Effect of rice straw management and organic fertilizer application on growth and yield of dry direct-seeded rice	Paddy and Water Environment	Legume
70	145	Sharma et al., 2008	Effect of crop-residue management on the production and agronomic nitrogen efficiency in a rice-wheat cropping system	Journal of Plant Nutrition and Soil Science	Legume
71	146	Teasdale et al., 2008	Sweet corn production and efficiency of nitrogen use in high cover crop residue	Agronomy for Sustainable Development	Legume
72	147	Tolanur et al., 2008	Integrated Effect of Organic Manuring and Inorganic Fertilizer N on Yield and Uptake of Micronutrients by Chickpea in Vertisol	Legume Research	Legume
73	150	Wang et al., 2008	Summer Cover Crop and In-season Management System Affect Growth and Yield of Lettuce and Cantaloupe	HortScience	Legume
74	151	Wang et al., 2008	Summer Cover Crop and Management System affect Lettuce and Cantaloupe Production System	Agronomy Journal	Legume
75	154	Komatsuzaki et al., 2008	Relationships between Fungal Biomass and Nitrous Oxide Emission in Upland Rice Soils under No Tillage and Cover Cropping Systems	Microbes and Environments	Legume
76	155	DuPont et al., 2009	Effects of cover crop quality and quantity on nematode-based soil food webs and nutrient cycling	Applied Soil Ecology	Legume
77	158	Isik et al., 2009	Weed suppression in organic pepper (Capsicum annuum L.) with winter cover crops	Crop Protection	Legume
78	159	Isik et al., 2009	Summer cover crops for weed management and yield improvement in organic lettuce (Lactuca sativa) production	Phytoparasitica	Legume
79	161	Maltas et al., 2009	Cover Crop and Nitrogen Effects on Maize Productivity in No-Tillage Systems of the Brazilian Cerrados	Agronomy Journal	Legume
80	162	Mennan et al., 2009	Weed Management in Organically Grown Kale Using Alternative Cover Cropping Systems	Weed Technology	Legume
81	165	Sharma et al., 2009	Nitrogen contribution through Sesbania green manure and dual-purpose legumes in maize-wheat cropping system: agronomic and economic considerations	Plant and Soil	Legume
82	169	Wang et al., 2009	Cover Crops and Organic Mulch to Improve Tomato Yields and Soil Fertility	Agronomy Journal	Legume
83	171	Zhang et al., 2009	Effects of mulching and catch cropping on soil temperature, soil moisture and wheat yield on the Loess Plateau of China	Soil & Tillage Research	Legume
84	172	Bilalis et al., 2010	Effects of cultural system (organic and conventional) on growth and fiber quality of two cotton (Gossypium hirsutum L.) varieties	Renewable Agriculture and Food Systems	Legume
85	173	Blackshaw et al., 2010	Sweet Clover Termination Effects on Weeds, Soil Water, Soil Nitrogen, and Succeeding Wheat Yield	Agronomy Journal	Legume
86	175	Buyer et al., 2010	Factors affecting soil microbial community structure in tomato cropping systems	Soil Biology & Biochemistry	Legume
87	178	Campiglia et al., 2010	Hairy vetch (Vicia villosa Roth.) cover crop residue management for improving weed control and yield in no-tillage tomato (Lycopersicon esculentum Mill.) production	European Journal of Agronomy	Legume
88	183	Henry et al., 2010	Nitrogen Contribution from Red Clover for Corn following Wheat in Western Ohio	Agronomy Journal	Legume
89	189	Marahatta, S. P., 2010	Strip-tilled cover cropping for managing nematodes, soil mesoarthropods, and weeds in a bitter melon agroecosystem	J Nematol	Legume
90	191	Odhiambo et al., 2010	Effect of green manure legume - maize rotation on maize grain yield and weed infestation levels	African Journal of Agricultural Research	Legume
91	192	Opala et al., 2010	Effect of organic and inorganic phosphorus sources on maize yields in an acid soil in western Kenya	Nutrient Cycling in Agroecosystems	Legume
92	196	Shah et al., 2010	Soil Microbial Biomass and Activities as Influenced by Green Manure Legumes and N Fertilizer in Rice-Wheat System	Pakistan Journal of Botany	Legume
93	201	Vollmer et al., 2010	Evaluating Cover Crop Mulches for No-till Organic Production of Onions	Hortscience	Legume
94	205	Yaqub et al., 2010	Induction of Mungbean [Vigna Radiata (L.) Wilczek] as a Grain Legume in the Annual Rice-Wheat Double Cropping System	Pakistan Journal of Botany	Legume
95	209	Blanco-Canqui et al., 2011	Addition of Cover Crops Enhances No-Till Potential for Improving Soil Physical Properties	Soil Science Society of America Journal	Legume
96	211	Santos et al., 2011	Forages, cover crops and related shoot and root additions in no-till rotations to C sequestration in a subtropical Ferralsol	Soil and Tillage Research	Legume
97	218	Kumar et al., 2011	In-situ green manuring for enhancing productivity, profitability and sustainability of upland rice	Nutrient Cycling in Agroecosystems	Legume
98	220	Leavitt et al., 2011	Rolled Winter Rye and Hairy Vetch Cover Crops Lower Weed Density but Reduce Vegetable Yields in No-tillage Organic Production	Hortscience	Legume
99	223	Murungu et al., 2011	Mulch effects on soil moisture and nitrogen, weed growth and irrigated maize productivity in a warm-temperate climate of South Africa	Soil & Tillage Research	Legume
100	224	Okpara et al., 2011	Effect of Fallow Species and Fallow Duration on Soil Fertility, Biomass and White Yam (Dioscorea rotundata Poir) Production	Biological Agriculture & Horticulture	Legume
101	228	Rao et al., 2011	Grass Pea (Lathyrus sativus L.) as a Pre-Plant Nitrogen Source for Continuous Conventionally Tilled Winter Wheat	Crop Science	Legume
102	229	Sekhon et al., 2011	Long-term effect of manure and mineral fertilizer application on the distribution of organic nitrogen fractions in soil under a rice-wheat cropping system	Archives of Agronomy and Soil Science	Legume
103	230	Shah et al., 2011	Sustaining Rice-Wheat System through Management of Legumes Ii. Effect of Green Manure Legumes and N Fertilizer on Wheat Yield	Pakistan Journal of Botany	Legume
104	233	Wang et al., 2011	Can using a strip-tilled cover cropping system followed by surface mulch practice enhance organisms higher up in the soil food web hierarchy?	Applied Soil Ecology	Legume
105	235	Ali et al., 2012	Diversification of Rice-Based Cropping Systems to Improve Soil Fertility, Sustainable Productivity and Economics	Journal of Animal and Plant Sciences	Legume
106	238	Campiglia et al., 2012	Weed control strategies and yield response in a pepper crop (Capsicum annuum L.) mulched with hairy vetch (Vicia villosa Roth.) and oat (Avena sativa L.) residues	Crop Protection	Legume
107	241	Dube et al., 2012	Conservation agriculture effects on soil organic matter on a Haplic Cambisol after four years of maize-oat and maize-grazing vetch rotations in South Africa	Soil & Tillage Research	Legume
108	243	Gabriel et al., 2012	The role of cover crops in irrigated systems: Water balance, nitrate leaching and soil mineral nitrogen accumulation	Agriculture Ecosystems & Environment	Legume
109	245	Hulugalle et al., 2012	Soil properties, black root-rot incidence, yield, and greenhouse gas emissions in irrigated cotton cropping systems sown in a Vertosol with subsoil sodicity	Soil Research	Legume
110	249	Kim et al., 2012	Considering winter cover crop selection as green manure to control methane emission during rice cultivation in paddy soil	Agriculture Ecosystems & Environment	Legume
111	255	Sapkota et al., 2012	Fifteen years of no till increase soil organic matter, microbial biomass and arthropod diversity in cover crop-based arable cropping systems	Agronomy for Sustainable Development	Legume
112	259	Yang et al., 2012	Effects of Long-Term Winter Planted Green Manure on Physical Properties of Reddish Paddy Soil Under a Double-Rice Cropping System	Journal of Integrative Agriculture	Legume
113	261	Zhou et al., 2012	Dynamics of soil extractable carbon and nitrogen under different cover crop residues	Journal of Soils and Sediments	Legume
114	262	Zhu et al., 2012	Performance of two winter cover crops and their impacts on soil properties and two subsequent rice crops in Dongting Lake Plain, Hunan, China	Soil & Tillage Research	Legume
115	264	Calegari et al., 2013	Long-term effect of different soil management systems and winter crops on soil acidity and vertical distribution of nutrients in a Brazilian Oxisol	Soil & Tillage Research	Legume
116	269	Dube et al., 2013	Conservation agriculture effects on plant nutrients and maize grain yield after four years of maize–winter cover crop rotations	South African Journal of Plant and Soil	Legume
117	273	Garcia et al., 2013	Soil Organic Matter and Physical Attributes Affected by Crop Rotation Under No-till	Soil Science Society of America Journal	Legume
118	274	Hinds et al., 2013	Sunn hemp cover cropping and organic fertilizer effects on the nematode community under temperate growing conditions	J Nematol	Legume
119	275	Hooks et al., 2013	The effects of crimson clover companion planting on eggplant crop growth, yield and insect feeding injury	International Journal of Pest Management	Legume
120	277	Kim et al., 2013	Contribution of winter cover crop amendments on global warming potential in rice paddy soil during cultivation	Plant and Soil	Legume
121	279	Mancinelli et al., 2013	Soil property, CO2 emission and aridity index as agroecological indicators to assess the mineralization of cover crop green manure in a Mediterranean environment	Ecological Indicators	Legume
122	285	Singh et al., 2013	Residual effect of summer green manure crops and Zn fertilization on quality and Zn concentration of durum wheat (Triticum durumDesf.) under a Basmati rice–durum wheat cropping system	Biological Agriculture & Horticulture	Legume
123	286	Skoufogianni et al., 2013	Effects of Pea Cultivation as Cover Crop on Nitrogen-Use Efficiency and Nitrogen Uptake by Subsequent Maize and Sunflower Crops in a Sandy Soil in Central Greece	Communications in Soil Science and Plant Analysis	Legume
124	288	Wang et al., 2013	Effects of Long-Term Fertilization on Soil Carbon, Nitrogen, Phosphorus and Rice Yield	Journal of Plant Nutrition	Legume
125	294	Balota et al., 2014	Benefits of winter cover crops and no-tillage for microbial parameters in a Brazilian Oxisol: A long-term study	Agriculture Ecosystems & Environment	Legume
126	295	Beslemes et al., 2014	Biomass Production and N-Use of Fibre Sorghum under Different Cover Cropping Management, Nitrogen Influxes and Soil Types in Central Greece	Experimental Agriculture	Legume
127	297	Caliskan et al., 2014	Combined Use of Green Manure and Farmyard Manure Allows Better Nutrition of Organic Lettuce	Notulae Botanicae Horti Agrobotanici Cluj-Napoca	Legume
128	303	JaiPaul et al., 2014	Nutrient Recycling and Its Relationship with Biofertility Indicators of Soil Health and Nutrient Uptake in a Rice (Oryza sativaL.)-Wheat (Triticum aestivumL. emend. Fiori & Paol) Cropping Sequence	Agroecology and Sustainable Food Systems	Legume
129	305	Lee et al., 2014	Effects of hairy vetch, rye, and alternating cultivation of rye-vetch cover crops on soil nutrient concentrations and the production of red pepper (Capsicum annuum L.)	Journal of Horticultural Science & Biotechnology	Legume
130	306	Li et al., 2014	Summer fallow soil management - impact on rainfed winter wheat	Acta Agriculturae Scandinavica Section B-Soil and Plant Science	Legume
131	307	Liang et al., 2014	Soil microbial responses to winter, legume cover crop management during organic transition	European Journal of Soil Biology	Legume
132	313	Sanz-Cobena et al., 2014	Do cover crops enhance N2O, CO2 or CH4 emissions from soil in Mediterranean arable systems?	Sci Total Environ	Legume
133	317	Tang et al., 2014	Effects of winter cover crops straws incorporation on CH4 and N2O emission from double-cropping paddy fields in southern China	PLoS One	Legume
134	321	Wu et al., 2014	Effects of intercropping grasses on soil organic carbon and microbial community functional diversity under Chinese hickory (Carya cathayensis Sarg.) stands	Soil Research	Legume
135	322	Yang et al., 2014	Effects of planting soybean in summer fallow on wheat grain yield, total N and Zn in grain and available N and Zn in soil on the Loess Plateau of China	European Journal of Agronomy	Legume
136	323	Yang et al., 2014	Effects of Long-Term Winter Planted Green Manure on Distribution and Storage of Organic Carbon and Nitrogen in Water-Stable Aggregates of Reddish Paddy Soil Under a Double-Rice Cropping System	Journal of Integrative Agriculture	Legume
137	328	Cuello et al., 2015	Impact of plastic film mulching on increasing greenhouse gas emissions in temperate upland soil during maize cultivation	Applied Soil Ecology	Legume
138	329	Branco et al., 2015	Soil Properties and Agronomic Performance of Watermelon Grown in Different Tillage and Cover Crops in the South Eastern of Brazil	Experimental Agriculture	Legume
139	334	Hwang et al., 2015	Improvement of the value of green manure via mixed hairy vetch and barley cultivation in temperate paddy soil	Field Crops Research	Legume
140	337	Ito et al., 2015	Soil nematode community structure affected by tillage systems and cover crop managements in organic soybean production	Applied Soil Ecology	Legume
141	339	Karasawa et al., 2015	Introduction of various cover crop species to improve soil biological P parameters and P uptake of the following crops	Nutrient Cycling in Agroecosystems	Legume
142	341	Ladoni et al., 2015	Topography Mediates the Influence of Cover Crops on Soil Nitrate Levels in Row Crop Agricultural Systems	PLoS One	Legume
143	343	Mancinelli et al., 2015	Organic mulching, irrigation and fertilization affect soil CO2 emission and C storage in tomato crop in the Mediterranean environment	Soil & Tillage Research	Legume
144	344	Marinari et al., 2015	Soil quality, microbial functions and tomato yield under cover crop mulching in the Mediterranean environment	Soil & Tillage Research	Legume
145	346	Mukumbareza et al., 2015	Effects of oats and grazing vetch cover crops and fertilisation on microbial biomass and activity after five years of rotation with maize	South African Journal of Plant and Soil	Legume
146	350	Northup et al., 2015	Green Manures in Continuous Wheat Systems Affect Grain Yield and Nitrogen Content	Agronomy Journal	Legume
147	354	Pooniya et al., 2015	Influence of Green Manuring and Zinc Fertilization on Quality Parameters of Basmati Rice	Communications in Soil Science and Plant Analysis	Legume
148	355	Ritchey et al., 2015	Nitrogen Rate, Cover Crop, and Tillage Practice Alter Soil Chemical Properties	Agronomy Journal	Legume
149	356	Rosa. 2015	Quality of Sweet Corn Yield Depending on Winter Catch Crops and Weed Control Method	Acta Scientiarum Polonorum-Hortorum Cultus	Legume
150	357	Sainju et al., 2015	Cover crop effects on soil carbon and nitrogen under bioenergy sorghum crops	Journal of Soil and Water Conservation	Legume
151	361	Thomazini et al., 2015	Impact of organic no-till vegetables systems on soil organic matter in the Atlantic Forest biome	Scientia Horticulturae	Legume
152	363	Zhang et al., 2015	Responses of Winter Wheat Production to Green Manure and Nitrogen Fertilizer on the Loess Plateau	Agronomy Journal	Legume
153	371	Duval et al., 2016	Winter cover crops in soybean monoculture: Effects on soil organic carbon and its fractions	Soil & Tillage Research	Legume
154	372	Fernandez et al., 2016	Structure of bacterial communities in soil following cover crop and organic fertilizer incorporation	Appl Microbiol Biotechnol	Legume
155	373	Fernandez et al., 2016	Associations between soil bacterial community structure and nutrient cycling functions in long-term organic farm soils following cover crop and organic fertilizer amendment	Sci Total Environ	Legume
156	375	Frasier et al., 2016	High quality residues from cover crops favor changes in microbial community and enhance C and N sequestration	Global Ecology and Conservation	Legume
157	376	Frasier et al., 2016	Effect of different cover crops on C and N cycling in sorghum NT systems	Sci Total Environ	Legume
158	377	Gabriel et al., 2016	Nitrogen use efficiency and fertiliser fate in a long-term experiment with winter cover crops	European Journal of Agronomy	Legume
159	379	Guardia et al., 2016	Effect of cover crops on greenhouse gas emissions in an irrigated field under integrated soil fertility management	Biogeosciences	Legume
160	381	He et al., 2016	Soil nitrate-N residue, loss and accumulation affected by soil surface management and precipitation in a winter wheat-summer fallow system on dryland	Nutrient Cycling in Agroecosystems	Legume
161	386	Mukumbareza et al., 2016	Bicultures of oat (Avena sativa L.) and grazing vetch (Vicia dasycarpa L.) cover crops increase contents of carbon pools and activities of selected enzymes in a loam soil under warm temperate conditions	Soil Science and Plant Nutrition	Legume
162	392	Pradhan et al., 2016	Conservation Agriculture Practices in Rainfed Uplands of India Improve Maize-Based System Productivity and Profitability	Front Plant Sci	Legume
163	394	Quintanilla-Tornel et al., 2016	Effects of mulching on above and below ground pests and beneficials in a green onion agroecosystem	Agriculture Ecosystems & Environment	Legume
164	396	Singh et al., 2016	Effect of summer green manuring crops and zinc fertilizer sources on productivity, Zn-uptake and economics of basmati rice	Journal of Plant Nutrition	Legume
165	398	Tamm et al., 2016	Different leguminous pre-crops increased yield of succeeding cereals in two consecutive years	Acta Agriculturae Scandinavica Section B-Soil and Plant Science	Legume
166	401	Xie et al., 2016	Substitution of fertilizer-N by green manure improves the sustainability of yield in double-rice cropping system in south China	Field Crops Research	Legume
167	402	Zhou et al., 2016	Short-term contributions of cover crop surface residue return to soil carbon and nitrogen contents in temperate Australia	Environ Sci Pollut Res Int	Legume
168	405	Basak et al., 2017	Impact of Long-Term Application of Organics, Biological, and Inorganic Fertilizers on Microbial Activities in Rice-Based Cropping System	Communications in Soil Science and Plant Analysis	Legume
169	407	Blanco-Canqui et al., 2017	Does organic farming accumulate carbon in deeper soil profiles in the long term?	Geoderma	Legume
170	408	Boydston et al., 2017	No-till snap bean performance and weed response following rye and vetch cover crops	Renewable Agriculture and Food Systems	Legume
171	412	Fontes et al., 2017	Grain Sorghum Response to Nitrogen Fertilizer following Cover Crops	Agronomy Journal	Legume
172	413	Forte et al., 2017	Potential role of compost and green manure amendment to mitigate soil GHGs emissions in Mediterranean drip irrigated maize production systems	J Environ Manage	Legume
173	414	Frasier et al., 2017	Vetch-rye biculture is a sustainable alternative for enhanced nitrogen availability and low leaching losses in a no-till cover crop system	Field Crops Research	Legume
174	415	Galieni et al., 2017	Management of crop residues to improve quality traits of tomato (Solanum lycopersicum L.) fruits	Italian Journal of Agronomy	Legume
175	416	Gao et al., 2017	Effects of long-term application of different green manures on ferric iron reduction in a red paddy soil in Southern China	Journal of Integrative Agriculture	Legume
176	418	Gruter et al., 2017	Green manure and long-term fertilization effects on soil zinc and cadmium availability and uptake by wheat (Triticum aestivum L.) at different growth stages	Science of the Total Environment	Legume
177	420	Hwang et al., 2017	Effect of cover cropping on the net global warming potential of rice paddy soil	Geoderma	Legume
178	421	Jahanzad et al., 2017	Forage Radish and Winter Pea Cover Crops Outperformed Rye in a Potato Cropping System	Agronomy Journal	Legume
179	422	Janosevic et al., 2017	Cover crop effects on the fate of N in sweet maize (Zea mays L. saccharata Sturt.) production in a semiarid region	International Journal of Plant Production	Legume
180	423	Khoshgoftarmanesh et al., 2017	Zinc biofortification of wheat through preceding crop residue incorporation into the soil	European Journal of Agronomy	Legume
181	424	Leslie et al., 2017	Influence of cover crops on arthropods, free-living nematodes, and yield in a succeeding no-till soybean crop	Applied Soil Ecology	Legume
182	425	Muchanga et al., 2017	Hairy Vetch Becomes an Alternative Basal N Fertilizer in Low-input Fresh-market Tomato Production in a Plastic High Tunnel	Horticulture Journal	Legume
183	427	Pavinato et al., 2017	Effects of Cover Crops and Phosphorus Sources on Maize Yield, Phosphorus Uptake, and Phosphorus Use Efficiency	Agronomy Journal	Legume
184	436	Smith et al., 2017	Long-Term Crop Rotation Effects on Production, Grain Quality, Profitability, and Risk in the Northern Great Plains	Agronomy Journal	Legume
185	437	Tao et al., 2017	Maize growth responses to soil microbes and soil properties after fertilization with different green manures	Appl Microbiol Biotechnol	Legume
186	439	Tiecher et al., 2017	Soil fertility and nutrient budget after 23-years of different soil tillage systems and winter cover crops in a subtropical Oxisol	Geoderma	Legume
187	442	Wittwer et al., 2017	Cover crops support ecological intensification of arable cropping systems	Sci Rep	Legume
188	445	Buchanan et al., 2018	Influence of Winter Cover Crop Mulch on Arthropods in a Reduced Tillage Cucurbit System	Environmental Entomology	Legume
189	446	Buechi et al., 2018	Importance of cover crops in alleviating negative effects of reduced soil tillage and promoting soil fertility in a winter wheat cropping system	Agriculture Ecosystems & Environment	Legume
190	450	Chen et al., 2018	Effect of various crop rotations on rice yield and nitrogen use efficiency in paddy-upland systems in southeastern China	Crop Journal	Legume
191	455	Etemadi et al., 2018	Nitrogen Contribution from Winter-Killed Faba Bean Cover Crop to Spring-Sown Sweet Corn in Conventional and No-Till Systems	Agronomy Journal	Legume
192	456	Farneselli et al., 2018	Effects of N sources and management strategies on crop growth, yield and potential N leaching in processing tomato	European Journal of Agronomy	Legume
193	457	Fernandes et al., 2018	Yield and Nitrogen Use Efficiency of Sweet Potato in Response to Cover Crop and Nitrogen Management	Agronomy Journal	Legume
194	458	Gao et al., 2018A	Ammonia-oxidizing archaea are more sensitive than ammonia-oxidizing bacteria to long-term application of green manure in red paddy soil	Applied Soil Ecology	Legume
195	459	Gao et al., 2018B	Effects of long-term green manure application on the content and structure of dissolved organic matter in red paddy soil	Journal of Integrative Agriculture	Legume
196	460	Garcia-Gonzalez et al., 2018	Cover crops to mitigate soil degradation and enhance soil functionality in irrigated land	Geoderma	Legume
197	461	Garcia-Gonzalez et al., 2018	Legacy of eight-year cover cropping on mycorrhizae, soil, and plants	Journal of Plant Nutrition and Soil Science	Legume
198	463	Jain et al., 2018	Productivity, Nutrient, and Soil Enzymes Influenced with Conservation Agriculture Practices in Peanut	Agronomy Journal	Legume
199	469	Nevins et al., 2018	Characterization of microbial community response to cover crop residue decomposition	Soil Biology & Biochemistry	Legume
200	475	Sainju et al., 2018	Cover Crop and Nitrogen Fertilization Influence Soil Carbon and Nitrogen Under Bioenergy Sweet Sorghum	Agronomy Journal	Legume
201	477	Shirale et al., 2018	Influence of Gypsum and Organic Amendments on Soil Properties and Crop Productivity in Degraded Black Soils of Central India	Communications in Soil Science and Plant Analysis	Legume
202	480	Somenahally et al., 2018	Microbial communities in soil profile are more responsive to legacy effects of wheat-cover crop rotations than tillage systems	Soil Biology & Biochemistry	Legume
203	481	Spanu et al., 2018	Effects of alternative cropping systems on globe artichoke qualitative traits	Journal of the Science of Food and Agriculture	Legume
204	492	Yao et al., 2018	Screen for sustainable cropping systems in the rain-fed area on the Loess Plateau of China	Soil & Tillage Research	Legume
205	494	Zheng et al., 2018	Effects of cover crop in an apple orchard on microbial community composition, networks, and potential genes involved with degradation of crop residues in soil	Biology and Fertility of Soils	Legume
206	496	Acharya et al., 2019	Winter cover crops effect on soil moisture and soybean growth and yield under different tillage systems	Soil & Tillage Research	Legume
207	500	Beatriz Restovich et al., 2019	Combining cover crops and low nitrogen fertilization improves soil supporting functions	Plant and Soil	Legume
208	501	Bhardwaj et al., 2019	Impact of carbon inputs on soil carbon fractionation, sequestration and biological responses under major nutrient management practices for rice-wheat cropping systems	Scientific Reports	Legume
209	502	Blanco-Canqui et al., 2019	Do Grass and Legume Cover Crops Improve Soil Properties in the Long Term?	Soil Science Society of America Journal	Legume
210	506	Deimling et al., 2019	Soil physical properties and soybean productivity in succession to cover crops	Revista Ceres	Legume
211	513	Islam et al., 2019	Green manuring effects on crop morpho-physiological characters, rice yield and soil properties	Physiology and Molecular Biology of Plants	Legume
212	516	Langeroodi et al., 2019	How cover crop residue management and herbicide rate affect weed management and yield of tomato (Solanum lycopersicon L.) crop	Renewable Agriculture and Food Systems	Legume
213	517	Li et al., 2019	Influence of green manure and rice straw management on soil organic carbon, enzyme activities, and rice yield in red paddy soil	Soil & Tillage Research	Legume
214	520	Liu et al., 2019	Rice Yield and Greenhouse Gas Emissions Affected by Chinese Milk Vetch and Rice Straw Retention with Reduced Nitrogen Fertilization	Agronomy Journal	Legume
215	521	Luo et al., 2019	Effects of Winter Cover Crops on Rice Pests, Natural Enemies, and Grain Yield in a Rice Rotation System	Journal of Insect Science	Legume
216	524	Nie et al., 2019	Leguminous Cover Crop Astragalus sinicus Enhances Grain Yields and Nitrogen Use Efficiency through Increased Tillering in an Intensive Double-Cropping Rice System in Southern China	Agronomy-Basel	Legume
217	525	Nouri et al., 2019	Thirty-four years of no-tillage and cover crops improve soil quality and increase cotton yield in Alfisols, Southeastern USA	Geoderma	Legume
218	527	Ozturk et al., 2019	Effects of Grafting and Green Manure Treatments on Postharvest Quality of Tomatoes	Journal of Soil Science and Plant Nutrition	Legume
219	528	Qaswar et al., 2019	Long-Term Green Manure Rotations Improve Soil Biochemical Properties, Yield Sustainability and Nutrient Balances in Acidic Paddy Soil under a Rice-Based Cropping System	Agronomy-Basel	Legume
220	529	Qaswar et al., 2019	Substitution of Inorganic Nitrogen Fertilizer with Green Manure (GM) Increased Yield Stability by Improving C Input and Nitrogen Recovery Efficiency in Rice Based Cropping System	Agronomy-Basel	Legume
221	530	Raheem et al., 2019	Greenhouse gas emissions from a rice-rice-green manure cropping system in South China	Geoderma	Legume
222	534	Saikia et al., 2019	Temporal changes in biochemical indicators of soil quality in response to tillage, crop residue and green manure management in a rice-wheat system	Ecological Indicators	Legume
223	538	Thind et al., 2019	Rice-wheat productivity and profitability with residue, tillage and green manure management	Nutrient Cycling in Agroecosystems	Legume
224	539	Toma et al., 2019	Effects of Green Manure Application and Prolonging Mid-Season Drainage on Greenhouse Gas Emission from Paddy Fields in Ehime, Southwestern Japan	Agriculture-Basel	Legume
225	540	Toom et al., 2019	The Effect of Cover Crops on the Yield of Spring Barley in Estonia	Agriculture-Basel	Legume
226	541	Tosti et al., 2019	Processing Tomato-Durum Wheat Rotation under Integrated, Organic and Mulch-Based No-Tillage Organic Systems: Yield, N Balance and N Loss	Agronomy-Basel	Legume
227	542	Woodruff et al., 2019	Yield and Nutrient Dynamics in Conventional and Organic Sweet Corn Production Systems	Agronomy Journal	Legume
228	544	Yang et al., 2019	Co-incorporation of Rice Straw and Green Manure Benefits Rice Yield and Nutrient Uptake	Crop Science	Legume
229	545	Yang et al., 2019	Legume Cover Crops Provide Nitrogen to Corn During a Three-Year Transition to Organic Cropping	Agronomy Journal	Legume
230	549	Zhang et al., 2019	Improving soil aggregation, aggregate-associated C and N, and enzyme activities by green manure crops in the Loess Plateau of China	European Journal of Soil Science	Legume
231	556	Bowers et al., 2020	Cover crops improve early season natural enemy recruitment and pest management in cotton production	Biological Control	Legume
232	561	Demir et al., 2020	The Impact of Different Cover Crops, Mechanical Cultivation and Herbicide Treatment on The Soil Quality Variables and Yield in Apple (Malus domestica Borkh.) Orchard with a Coarse-Textured Soil	Journal of Agricultural Sciences-Tarim Bilimleri Dergisi	Legume
233	563	Fang et al., 2020	Differential response of denitrifying community to the application of green manure and reduced chemical fertilizer in a paddy soil	Chilean Journal of Agricultural Research	Legume
234	564	Farneselli et al., 2020	Combining Green Manuring and Fertigation Maximizes Tomato Crop Yield and Minimizes Nitrogen Losses	Agronomy-Basel	Legume
235	565	Fiorini et al., 2020	Combining no-till with rye (Secale cereale L.) cover crop mitigates nitrous oxide emissions without decreasing yield	Soil & Tillage Research	Legume
236	566	Gao et al., 2020	Contributions of ammonia-oxidising bacteria and archaea to nitrification under long-term application of green manure in alkaline paddy soil	Geoderma	Legume
237	572	Chen et al., 2020	Application of Chinese milk vetch affects rice yield and soil productivity in a subtropical double-rice cropping system	Journal of Integrative Agriculture	Legume
238	573	Kanatas et al., 2020	Yield of organically grown maize hybrids as affected by two green manure crops in Greece	Chilean Journal of Agricultural Research	Legume
239	574	Kandel et al., 2020	Influence of Tillage Systems, and Forms and Rates of Nitrogen Fertilizers on CO2 and N2O Fluxes from Winter Wheat Cultivation in Oklahoma	Agronomy-Basel	Legume
240	575	Kandel et al., 2020	Winter wheat yield and nitrous oxide emissions in response to cowpea-based green manure and nitrogen fertilization	Experimental Agriculture	Legume
241	576	Khan et al., 2020	Short term effects of different green manure amendments on the composition of main microbial groups and microbial activity of a submerged rice cropping system	Applied Soil Ecology	Legume
242	578	Langeroodi et al., 2020	How Do Intensification Practices Affect Weed Management and Yield in Quinoa (Chenopodium quinoaWilld) Crop?	Sustainability	Legume
243	580	Luce et al., 2020	Diversifying cropping systems enhances productivity, stability, and nitrogen use efficiency	Agronomy Journal	Legume
244	582	Miyamoto et al., 2020	Relationships between yield of winter wheat and bacterial and protozoan fatty acids affected by different green manure amendments	Soil Science and Plant Nutrition	Legume
245	583	Muchanga et al., 2020	Soil carbon and nitrogen and tomato yield response to cover crop management	Agronomy Journal	Legume
246	584	Nevins et al., 2020	The synchrony of cover crop decomposition, enzyme activity, and nitrogen availability in a corn agroecosystem in the Midwest United States	Soil & Tillage Research	Legume
247	585	Nima et al., 2020	Assessing soil quality under long-term organic vis-a-vis chemical farming after twelve years in north-western India	Journal of Plant Nutrition	Legume
248	586	Nouri et al., 2020	Management duration controls the synergistic effect of tillage, cover crop, and nitrogen rate on cotton yield and yield stability	Agriculture Ecosystems & Environment	Legume
249	590	Portugal et al., 2020	Do cover crops improve the productivity and industrial quality of upland rice?	Agronomy Journal	Legume
250	592	Rautaray et al., 2020	Energy efficiency, productivity and profitability of rice farming using Sesbania as green manure-cum-cover crop	Nutrient Cycling in Agroecosystems	Legume
251	594	Rigon et al., 2020	Soil aggregation and potential carbon and nitrogen mineralization with cover crops under tropical no-till	Journal of Soil and Water Conservation	Legume
252	596	Silva et al., 2020	Biomass and Nutrient Accumulation by Cover Crops and Upland Rice Grown in Succession Under No-Tillage System as Affected by Nitrogen Fertilizer Rate	Journal of Crop Science and Biotechnology	Legume
253	599	Soltangheisi et al., 2020	Cover Cropping May Alter Legacy Phosphorus Dynamics Under Long-Term Fertilizer Addition	Frontiers in Environmental Science	Legume
254	601	Wittwer et al., 2020	Cover crops as a tool to reduce reliance on intensive tillage and nitrogen fertilization in conventional arable cropping systems	Field Crops Research	Legume
255	604	Zhou et al., 2020	Co-incorporation of green manure and rice straw improves rice production, soil chemical, biochemical and microbiological properties in a typical paddy field in southern China	Soil and Tillage Research	Legume
256	606	Adeux et al., 2021	Cover crops promote crop productivity but do not enhance weed management in tillage-based cropping systems	European Journal of Agronomy	Legume
257	608	Amede et al., 2021	Short term fallow and partitioning effects of green manures on wheat systems in East African highlands	Field Crops Research	Legume
258	609	Anghinoni et al., 2021	Conservation agriculture strengthen sustainability of Brazilian grain production and food security	Land Use Policy	Legume
259	611	Bharali et al., 2021	The use of Azolla caroliniana compost as organic input to irrigated and rainfed rice ecosystems: Comparison of its effects in relation to CH4 emission pattern, soil carbon storage, and grain C interactions	Journal of Cleaner Production	Legume
260	612	Bhardwaj et al., 2021	Nitrogen Availability and Use Efficiency in Wheat Crop as Influenced by the Organic-Input Quality Under Major Integrated Nutrient Management Systems	Frontiers in Plant Science	Legume
261	616	Cerecetto et al., 2021	Reduced tillage, cover crops and organic amendments affect soil microbiota and improve soil health in Uruguayan vegetable farming systems	Fems Microbiology Ecology	Legume
262	619	Chim et al., 2021	Cover Crop Effects on Cash Crops in Northern Great Plains No-till Systems Are Annually Variable and Possibly Delayed	Communications in Soil Science and Plant Analysis	Legume
263	623	Diacono et al., 2021	Intercropping and rotation with leguminous plants in organic vegetables: crop performance, soil properties and sustainability assessment	Biological Agriculture & Horticulture	Legume
264	625	Dragicevic et al., 2021	Enhanced Nutritional Quality of Sweet Maize Kernel in Response to Cover Crops and Bio-Fertilizer	Agronomy-Basel	Legume
265	628	Fogliatto et al., 2021	Cover crops as green mulching for weed management in rice	Italian Journal of Agronomy	Legume
266	631	Fracchiolla et al., 2021	Cover Crops and Manure Combined with Commercial Fertilizers Differently Affect Yield and Quality of Processing Tomato (Solanum lycopersicum L.) Organically Grown in Puglia	Agriculture-Basel	Legume
267	633	Ghahremani et al., 2021	Short-Term Impact of Monocultured and Mixed Cover Crops on Soil Properties, Weed Suppression, and Lettuce Yield	Communications in Soil Science and Plant Analysis	Legume
268	634	Gong et al., 2021	No-tillage with rye cover crop can reduce net global warming potential and yield-scaled global warming potential in the long-term organic soybean field	Soil & Tillage Research	Legume
269	635	Gonsiorkiewicz Rigon et al., 2021	Using cover crops to offset greenhouse gas emissions from a tropical soil under no-till	Experimental Agriculture	Legume
270	639	Hu et al., 2021	Soil Health Management Enhances Microbial Nitrogen Cycling Capacity and Activity	Msphere	Legume
271	642	Hussain et al., 2021	A Field Evidence of Cd, Zn and Cu Accumulation in Soil and Rice Grains after Long-Term (27 Years) Application of Swine and Green Manures in a Paddy Soil	Sustainability	Legume
272	643	Jensen et al., 2021	Spring barley grown for decades with straw incorporation and cover crops: Effects on crop yields and N uptake	Field Crops Research	Legume
273	645	Langelier et al., 2021	Nitrogen-15 labelling and tracing techniques reveal cover crops transfer more fertilizer N to the soil reserve than to the subsequent crop	Agriculture Ecosystems & Environment	Legume
274	646	Lavergne et al., 2021	Nitrogen content of pea-based cover crop mixtures and subsequent organic corn yield	Agronomy Journal	Legume
275	647	Lee et al., 2021	Mitigation of global warming potential and greenhouse gas intensity in arable soil with green manure as source of nitrogen	Environmental Pollution	Legume
276	648	Li et al., 2021	Do Fallow Season Cover Crops Increase N2O or CH4 Emission from Paddy Soils in the Mono-Rice Cropping System?	Agronomy-Basel	Legume
277	649	Li et al., 2021	Conservation management improves agroecosystem function and resilience of soil nitrogen cycling in response to seasonal changes in climate	Science of the Total Environment	Legume
278	650	Li et al., 2021	The Enhancement of Soil Fertility, Dry Matter Transport and Accumulation, Nitrogen Uptake and Yield in Rice via Green Manuring	Phyton-International Journal of Experimental Botany	Legume
279	651	Li et al., 2021	Short-term effects of combined organic amendments on soil organic carbon sequestration in a rain-fed winter wheat system	Agronomy Journal	Legume
280	653	Machado et al., 2021	Contribution of crop residue, soil, and fertilizer nitrogen to nitrous oxide emissions varies with long-term crop rotation and tillage	Science of the Total Environment	Legume
281	662	Nie et al., 2021	Stronger impact of urea application than incorporation of Chinese milk vetch (Astragalus sinicus L.) on nirK-denitrifying bacterial communities in a Chinese double-rice paddy	Acta Agriculturae Scandinavica Section B-Soil and Plant Science	Legume
282	663	Nie et al., 2021	Effect of Fertilization Regimes and Seasonal Change on nosZ-Denitrifying Bacterial Community in a Double-Rice Paddy Field	Journal of Soil Science and Plant Nutrition	Legume
283	664	Nouri et al., 2021	Conservation agriculture increases the soil resilience and cotton yield stability in climate extremes of the southeast US	Communications Earth & Environment	Legume
284	666	Perdigao et al., 2021	A 3-year field study to assess winter cover crops as nitrogen sources for an organic maize crop in Mediterranean Portugal	European Journal of Agronomy	Legume
285	667	Piva et al., 2021	Use of winter cover crops improves maize productivity under reduced nitrogen fertilization: a long-term study	Bragantia	Legume
286	668	Pott et al., 2021	Effect of hairy vetch cover crop on maize nitrogen supply and productivity at varying yield environments in Southern Brazil	Science of the Total Environment	Legume
287	675	Rosa et al., 2021	Contributions of individual cover crop species to rainfed maize production in semi-arid cropping systems	Field Crops Research	Legume
288	677	Sajjad et al., 2021	Characterization of cowpea to harvest rainwater for wheat in semiarid conditions	Spanish Journal of Agricultural Research	Legume
289	678	Sandhya et al., 2021	Effect of in situ incorporation of legume green manure crops on nutrient bioavailability, productivity and uptake of maize	Journal of Plant Nutrition	Legume
290	680	Sharma et al., 2021	Tillage, green manure and residue management accelerate soil carbon pools and hydrolytic enzymatic activities for conservation agriculture based rice-wheat systems	Communications in Soil Science and Plant Analysis	Legume
291	681	Shi et al., 2021	Water-use efficiency and greenhouse gas emissions of rice affected by water saving and nitrogen reduction	Agronomy Journal	Legume
292	687	Thapa et al., 2021	Cover Crops for Resilience of a Limited-Irrigation Winter Wheat-Sorghum-Fallow Rotation: Soil Carbon, Nitrogen, and Sorghum Yield Responses	Agronomy-Basel	Legume
293	690	Wang et al., 2021	Rational utilization of Chinese milk vetch improves soil fertility, rice production, and fertilizer use efficiency in double-rice cropping system in East China	Soil Science and Plant Nutrition	Legume
294	691	Wen et al., 2021	Long-term green manure application improves soil K availability in red paddy soil of subtropical China	Journal of Soils and Sediments	Legume
295	693	Wulanningtyas et al., 2021	A cover crop and no-tillage system for enhancing soil health by increasing soil organic matter in soybean cultivation	Soil & Tillage Research	Legume
296	694	Xu et al., 2021	Long-term partial substitution of chemical fertilizer with green manure regulated organic matter mineralization in paddy soil dominantly by modulating organic carbon quality	Plant and Soil	Legume
297	696	Zhang et al., 2021	Orychophragmus violaceus as a winter cover crop is more conducive to agricultural sustainability than Vicia villosa in cotton-fallow systems	Archives of Agronomy and Soil Science	Legume
298	697	Acharya et al., 2022	Soil profile carbon, nitrogen, and crop yields affected by cover crops in semiarid regions	Nutrient Cycling in Agroecosystems	Legume
299	701	Branco et al., 2022	Strategies to terminate summer cover crops for weed management in no-tillage vegetable production in southeast Brazil	Weed Science	Legume
300	705	Hou et al., 2022	Continuous milk vetch amendment in rice-fallow rotation improves soil fertility and maintains rice yield without increasing CH4 emissions: Evidence from a long-term experiment	Agriculture, Ecosystems & Environment	Legume
301	709	Mandi et al., 2022	Improving micronutrient density in basmati rice and durum wheat through summer green manuring and elemental sulfur fertilisation	Crop & Pasture Science	Legume
302	712	Qiu et al., 2022	Soil surface management of legume cover has the potential to mitigate nitrous oxide emissions from the fallow season during wheat production	Science of the Total Environment	Legume
303	713	Thapa et al., 2022	Response of soil organic matter to cover cropping in water-limited environments	Geoderma	Legume
304	714	Zhang et al., 2022	Soil water storage, winter wheat yield, and water-use efficiency with cover crops and nitrogen fertilization	Agronomy Journal	Legume
305	716	Roarty et al., 2017	Earthworm populations in twelve cover crop and weed management combinations	Applied Soil Ecology	Legume
306	721	Parveaud et al., 2012	Effect of White Clover (Trifolium repens 'Huia') Cover Crop on Agronomic Properties and Soil Biology in an Organic Peach Orchard	Acta Hortic	Legume
307	727	Ortiz-Ceballos et al., 2004	Earthworm populations under tropical maize cultivation: the effect of mulching with velvetbean	Biology and Fertility of Soils	Legume
308	739	TerAvest et al., 2011	Soil Carbon Pools, Nitrogen Supply, and Tree Performance under Several Groundcovers and Compost Rates in a Newly Planted Apple Orchard	Hortscience	Legume
309	747	Marcinkevičienė et al., 2022	Effects of Biopesticides and Undersown Cover Crops on Soil Properties in the Organic Farming System	Agronomy	Legume
310	755	Lawal et al., 2019	Infiltration characteristics of a typic haplustult under diverse tillage practices and cover crops in northern guinea savanna of Nigeria	Tropical Subtropical Agroecosystems	Legume
311	756	Rodríguez et al., 2020	The Diversification and Intensification of Crop Rotations under No-Till Promote Earthworm Abundance and Biomass	Agronomy	Legume
312	757	Chen et al., 2019	Impacts of green manure amendment on detritus micro-food web in a double-rice cropping system	Applied Soil Ecology	Legume
313	758	Barel et al., 2018	Legacy effects of diversity in space and time driven by winter cover crop biomass and nitrogen concentration	Journal of Applied Ecology	Legume
314	759	Wang et al., 2007	Influence of cover crops and soil amendments on okra (Abelmoschus esculentusL.) production and soil nematodes	Renewable Agriculture and Food Systems	Legume
315	778	Xue et al., 2020	Effect of species and quantity of cover crop on soil nematode community based on functional trait approach	China National Knowledge Infrastructure	Legume
316	779	Xue et al., 2019	Plant functional traits of cover crops and the effects on soil ecological functions	China National Knowledge Infrastructure	Legume
317	780	Zhang et al., 2019	Effects of integrated strategy by combining green manure and vermicompost to reduce chemical fertilizer on crop production and environmental quality	China National Knowledge Infrastructure	Legume
318	781	Wang et al., 2020	Effects of chemical fertilizer reduction, vermicompost application combined with green manure on soil nematode community	China National Knowledge Infrastructure	Legume
319	801	Wei et al., 2021	Cover Cropping Impacts Soil Microbial Communities and Functions in Mango Orchards	Agriculture-basel	Legume
320	802	Djigal, D. et al., 2012	Cover crops alter the soil nematode food web in banana agroecosystems	Soil Biology & Biochemistry	Legume
321	803	Higo, M. et al., 2022	Amplicon sequencing analysis of arbuscular mycorrhizal fungal communities colonizing maize roots in different cover cropping and tillage systems	Sci Rep	Legume
322	804	Aiyer, H. et al., 2022	Choice of cover crop influences soil fungal and bacterial communities in Prince Edward Island, Canada	Can J Microbiol	Legume
323	806	Wang, Y. J. et al., 2020	Temporal and spatial variation of soil microorganisms and nutrient under white clover cover	Soil & Tillage Research	Legume
324	807	Wang, W. et al., 2020	Winter cover crops effects on soil microbial characteristics in sandy areas of Northern Shaanxi, China	Revista Brasileira De Ciencia Do Solo	Legume
325	808	Thapa, V. R. et al., 2021	Cover crop biomass and species composition affect soil microbial community structure and enzyme activities in semiarid cropping systems	Applied Soil Ecology	Legume
326	809	Mbuthia, L. W. et al. 2015	Long term tillage, cover crop, and fertilization effects on microbial community structure, activity: Implications for soil quality	Soil Biology & Biochemistry	Legume
327	810	Leite, H. M. F. et al., 2021	Cover crops shape the soil bacterial community in a tropical soil under no-till	Applied Soil Ecology	Legume
328	811	Marahatta, S. P. et al., 2010	Strip-tilled cover cropping for managing nematodes, soil mesoarthropods, and weeds in a bitter melon agroecosystem	J Nematol	Legume
329	812	Marahatta, S. P. et al., 2012	Effects of the integration of sunn hemp and soil solarization on plant-parasitic and free-living nematodes	J Nematol	Legume
330	813	Ito, T. et al. , 2015	Responses of soil nematode community structure to soil carbon changes due to different tillage and cover crop management practices over a nine-year period in Kanto, Japan	Applied Soil Ecology	Legume
331	814	Wang, Y. et al., 2020	The diversity of microbial community and function varied in response to different agricultural residues composting	Sci Total Environ	Legume
332	815	Baril, X. et al., 2022	The biological sink of atmospheric H(2) is more sensitive to spatial variation of microbial diversity than N(2)O and CO(2) emissions in a winter cover crop field trial. Sci Total Environ	Sci Total Environ	Legume
333	816	Peralta, A. L. et al., 2018	Crop rotational diversity increases disease suppressive capacity of soil microbiomes	Ecosphere	Legume
334	817	Ding, T. T. et al., 2021	Green Manure Crops Affected Soil Chemical Properties and Fungal Diversity and Community of Apple Orchard in the Loess Plateau of China	Journal of Soil Science and Plant Nutrition	Legume
335	818	Ghotbi, M. et al., 2022	Topographic attributes override impacts of agronomic practices on prokaryotic community structure	Applied Soil Ecology	Legume
336	819	Yang, D. et al., 2020	Effects of Soil Tillage, Management Practices, and Mulching Film Application on Soil Health and Peanut Yield in a Continuous Cropping System	Front Microbiol	Legume
337	820	Zheng, W. et al., 2021	Fungal alpha diversity influences stochasticity of bacterial and fungal community assemblies in soil aggregates in an apple orchard	Applied Soil Ecology	Legume
338	821	Gao, S. J. et al., 2015	Long-term rice-rice-green manure rotation changing the microbial communities in typical red paddy soil in South China	Journal of Integrative Agriculture	Legume
339	822	Huang, M. et al., 2022	Soil bacterial communities in three rice-based cropping systems differing in productivity	Sci Rep	Legume
340	901	Elhakeem, A. et al., 2023	Radish-based cover crop mixtures mitigate leaching and increase availability of nitrogen to the cash crop	FIELD CROPS RESEARCH	Legume
341	902	Bressler, A. & Blesh, J., 2022	Episodic N2O emissions following tillage of a legume–grass cover crop mixture	BIOGEOSCIENCES	Legume
342	903	Finney, D. M., 2016	Biomass Production and Carbon/Nitrogen Ratio Influence Ecosystem Services from Cover Crop Mixtures. AGRONOMY JOURNAL 108, 39-52 (2016).	AGRONOMY JOURNAL	Legume
343	904	Wang, K.-H. et al., 2008	Cover crops and organic mulches for nematode, weed and plant health management	NEMATOLOGY	Legume
344	905	Yang, J. et al., 2019	Long-term cover cropping seasonally affects soil microbial carbon metabolism in an apple orchard	BIOENGINEERED	Legume
345	906	Li, H. et al., 2023	Cover Crops Control Weed and Improve Soil Qualities in Citrus Orchard	JOURNAL OF SOIL SCIENCE AND PLANT NUTRITION	Legume
346	907	Finney, D. M. et al., 2017	Living cover crops have immediate impacts on soil microbial community structure and function	JOURNAL OF SOIL AND WATER CONSERVATION	Legume
347	908	Che, T. et al., 2022	Mixed planting reduces the shaping ability of legume cover crop on soil microbial community structure	APPLIED SOIL ECOLOGY	Legume
348	909	Wang, Y. et al., 2021	Long-term cover crops improved soil phosphorus availability in a rain-fed apple orchard	CHEMOSPHERE	Legume
349	910	Narayana, N. K. etal., 2022	Differential Response of Soil Microbial Diversity and Community Composition Influenced by Cover Crops and Fertilizer Treatments in a Dryland Soybean Production System	AGRONOMY-BASEL	Legume
350	911	Wang, Z. et al., 2022	Alfalfa Cover Crops Influence the Soil Fungal Community and Function in Apple Orchards in Arid Desert Oases in Northwest China	SUSTAINABILITY	Legume
351	912	Garba, I. et al., 2024	Cover crop functional types alter soil nematode community composition and structure in dryland crop-fallow rotations	APPLIED SOIL ECOLOGY	Legume
352	913	Cloutier, M. L. et al., 2020	Fungal community shifts in soils with varied cover crop treatments and edaphic properties	SCIENTIFIC REPORTS	Legume
353	914	Fernandez, A. L. et al., 2016	Structure of bacterial communities in soil following cover crop and organic fertilizer incorporation	APPLIED MICROBIOLOGY AND BIOTECHNOLOGY	Legume
354	915	Aiyer, H. et al., 2022	Choice of cover crop influences soil fungal and bacterial communities in Prince Edward Island, Canada	CANADIAN JOURNAL OF MICROBIOLOGY	Legume
355	916	Timper, P. et al., 2021	Biological suppression of the root-knot nematode <i>Meloidogyne incognita</i> following winter cover crops in conservation tillage cotton	BIOLOGICAL CONTROL	Legume
356	917	Hu, Y. et al., 2023	Long-term cover cropping improved soil bacterial community and soil multifunctionality in a Carya cathayensis plantation	AGRICULTURE ECOSYSTEMS & ENVIRONMENT	Legume
357	918	Dong, R. et al., 2024	Legume cover crops alter soil phosphorus availability and microbial community composition in mango orchards in karst areas	AGRICULTURE ECOSYSTEMS & ENVIRONMENT	Legume
358	919	Ferreira Leite, H. M. et al., 2021	Cover crops shape the soil bacterial community in a tropical soil under no-till	APPLIED SOIL ECOLOGY	Legume
359	920	Li, H. et al., 2023	A perennial living mulch system fosters a more diverse and balanced soil bacterial community	PLOS ONE	Legume
360	921	Ogunleye, A. et al., 2023	Microbial community response to cover cropping varied with time after termination	Ogunleye, A., Thapa, V. R., Aryal, D. R., AGRICULTURAL & ENVIRONMENTAL LETTERS	Legume
361	922	Wang, Y. et al., 2023	Wang, Y. et al. Effect of natural weed and Siratro cover crop on soil fungal diversity in a banana cropping system in southwestern China	FRONTIERS IN MICROBIOLOGY	Legume
362	923	Xu, S. et al., 2024	Effect of cover crop on soil fertility and bacterial diversity in a banana plantation in southwestern China	Soil and Tillage Research	Legume
363	924	Yu, S. et al., 2022	Leguminous cover crops and soya increased soil fungal diversity and suppressed pathotrophs caused by continuous cereal cropping	Frontiers in Microbiology	Legume
364	925	Zheng, W. et al., 2018	Changes in the soil bacterial community structure and enzyme activities after intercrop mulch with cover crop for eight years in an orchard	European Journal of Soil Biology	Legume
365	926	Fernandez, A. Z. 2015	Effects of cover crop and fertilizer incorporation on the structure and function of microbial communities in soils under long-term organic management	MS	Legume
366	927	Wang, K. H. et al., 2003	Intercropping cover crops with pineapple for the management of Rotylenchulus reniformis	JOURNAL OF NEMATOLOGY 35, 39-47 (2003).	Legume
367	928	de Lima, S. F. et al., 2021	Microbiological Attributes and Performance of the Bacterial Community in Brazilian Cerrado Soil with Different Cover Crops	Sustainability	Legume
368	929	Zheng, W. et al., 2018	Responses of fungal–bacterial community and network to organic inputs vary among different spatial habitats in soil	Soil Biology and Biochemistry	Legume
369	930	Kim, N. et al., 2020	Microbial Shifts Following Five Years of Cover Cropping and Tillage Practices in Fertile Agroecosystems	Microorganisms	Legume
370	931	Tyler, H. L. et al., 2021	Shifts in bacterial community in response to conservation management practices within a soybean production system	Biology and Fertility of Soils	Legume
371	932	Yan, C. et al., 2024	Intercropping herbage promoted the availability of soil phosphorus and improved the bacterial genus structure and the abundance of key bacterial taxa in the acidic soil of mango (Mangifera indica L.) orchards	Soil Use and Management	Legume
372	933	Sullivan, C. S. & Kleber, M. 2024	Winter cover cropping to improve soil health in semiarid, irrigated cropping systems of Central Oregon	Agrosystems Geosciences & Environment	Legume
373	934	Loaiza Puerta, V. et al., 2019	Soil microhabitats mediate microbial response in organic reduced tillage cropping	Applied Soil Ecology	Legume
374	935	Duan, N. et al., 2022	Composition of soil viral and bacterial communities after long-term tillage, fertilization, and cover cropping management	Applied Soil Ecology	Legume
375	936	Zhou, Q. et al., 2023	Winter crop rotation intensification to increase rice yield, soil carbon, and microbial diversity	Heliyon	Legume
376	937	Zugasti-López, I. et al., 2024	Alternatives to maize monocropping in Mediterranean irrigated conditions to reduce greenhouse gas emissions	Science of The Total Environment	Legume
377	938	Khan, M. I. et al., 2018	Microbial responses to temperature sensitivity of soil respiration in a dry fallow cover cropping and submerged rice mono-cropping system	Applied Soil Ecology	Legume
378	939	He, W.-X. et al., 2023	Sod Culture with Vicia villosa Alters the Diversity of Fungal Communities in Walnut Orchards for Sustainability Development	Sustainability	Legume
379	940	García‐Orenes, F. et al., 2016	Organic Fertilization in Traditional Mediterranean Grapevine Orchards Mediates Changes in Soil Microbial Community Structure and Enhances Soil Fertility	Land Degradation & Development	Legume
380	941	Tsegay, M. W. et al., 2023	Crop rotation for management of plant‐parasitic nematodes in forage corn production	Agronomy Journal	Legume
381	942	Wang, K.-H. et al., 2022	Relationships between Soil Tillage Systems, Nematode Communities and Weed Seed Predation	Horticulturae	Legume
382	943	Li, T. et al., 2022	Effects of Grass Inter-Planting on Soil Nutrients, Enzyme Activity, and Bacterial Community Diversity in an Apple Orchard	Frontiers in Plant Science	Legume
383	944	Maul, J. E. et al., 2014	Microbial community structure and abundance in the rhizosphere and bulk soil of a tomato cropping system that includes cover crops	Applied Soil Ecology	Legume
384	945	Henneron, L. et al., 2014	Fourteen years of evidence for positive effects of conservation agriculture and organic farming on soil life	Agronomy for Sustainable Development	Legume
385	946	Pelosi, C. et al., 2009	Earthworm community in conventional, organic and direct seeding with living mulch cropping systems	Agronomy for Sustainable Development	Legume
386	947	Autret, B. 2017	Quantification and modelling of carbon and nitrogen fate in alternative cropping systems experiments on the long term	Agricultural sciences	Legume
387	948	Ashworth, A. J. et al., 2017	Earthworm populations are affected from long-term crop sequences and bio-covers under no-tillage	Pedobiologia	Legume
388	949	Waisen, P.et al., 2021	Effects of fluopyram and azadirachtin integration with sunn hemp on nematode communities in zucchini, tomato and sweet potato in Hawaii	Journal of Nematology	Legume
389	950	Ferris, H. et al., 2004	Soil management to enhance bacterivore and fungivore nematode populations and their nitrogen mineralisation function	APPLIED SOIL ECOLOGY	Legume
390	951	Habteselassie, M. et al., 2022	Changes in microbial communities in soil treated with organic or conventional N sources	Journal of Environmental Quality	Legume
391	952	Xu, J. et al., 2023	Various green manure-fertilizer combinations affect the soil microbial community and function in immature red soil	Frontiers in Microbiology	Legume
392	953	Hu, Z. et al., 2023	Winter Green Manure Decreases Subsoil Nitrate Accumulation and Increases N Use Efficiencies of Maize Production in North China Plain	Plants	Legume
393	954	Tiemann, L. K. et al., 2015	Crop rotational diversity enhances belowground communities and functions in an agroecosystem. Ecology Letters 18, 761-771 (2015)	Ecology Letters	Legume
394	955	Li, J. Z. 2021	Assessing Integrated Nutrient Management in Organic Strawberry Production for Improving Nitrogen Availability, Soil Quality, and Crop Performance	MS	Legume/Vermi
395	956	Guo, L. et al., 2024	Effects of Different Mulching Practices on Soil Environment and Fruit Quality in Peach Orchards	Plants	Legume
396	957	Yang, Y. et al., 2021	Dynamics of soil bacteria and fungi communities of dry land for 8 years with soil conservation management	Journal of Environmental Management	Legume
397	958	Ruis, S. J. et al., 2023	Intensifying a crop–fallow system: impacts on soil properties, crop yields, and economics	Renewable Agriculture and Food Systems	Legume
398	959	Eo, J. et al., 2015	Plant-specific effects of sunn hemp ( Crotalaria juncea ) and sudex ( Sorghum bicolor × Sorghum bicolor var. sudanense) on the abundance and composition of soil microbial community	Agriculture, Ecosystems & Environment	Legume
399	960	Qian, X. et al., 2015	Effects of living mulches on the soil nutrient contents, enzyme activities, and bacterial community diversities of apple orchard soils	European Journal of Soil Biology	Legume
400	961	Tao, J. et al., 2018	Integrated network analysis reveals the importance of microbial interactions for maize growth	Applied Microbiology and Biotechnology	Legume
401	962	Raheem, A. et al., 2022	Leguminous green manure mitigates methane emissions in paddy field by regulating acetoclastic and hydrogenotrophic methanogens	Raheem, A. et al. Leguminous green manure mitigates methane emissions in paddy field by regulating acetoclastic and hydrogenotrophic methanogens. European Journal of Soil Biology 108 (2022).	Legume
402	963	Bai, N. et al., 2022	Comparison of soil microbial community and physicochemical properties between rice–fallow and rice–bean (green manure) rotation	Soil Science Society of America Journal	Legume
403	964	Wang, T. et al., 2022	Tea plantation intercropping green manure enhances soil functional microbial abundance and multifunctionality resistance to drying-rewetting cycles	Science of The Total Environment	Legume
404	965	Liang, H. et al., 2023	Green manuring facilitates bacterial community dispersal across different compartments of subsequent tobacco	Journal of Integrative Agriculture	Legume
405	966	Wang, F. et al., 2022	The Green Manure (Astragalus sinicus L.) Improved Rice Yield and Quality and Changed Soil Microbial Communities of Rice in the Karst Mountains Area	Agronomy	Legume
406	967	Pu, J. et al., 2023	Response of soil microbial communities and rice yield to nitrogen reduction with green manure application in karst paddy areas	Frontiers in Microbiology	Legume
407	968	Lyu, H. et al., 2024a	No-tillage with total green manure mulching: A strategy to lower N2O emissions	Field Crops Research	Legume
408	969	Lyu, H. et al., 2024b	How do green manure management practices affect ammonia emissions from maize fields	Agriculture, Ecosystems & Environment	Legume
409	970	Yang, W. et al., 2024	Effect of nitrogen reduction by chemical fertilization with green manure (Vicia sativa L.) on soil microbial community, nitrogen metabolism and and yield of Uncaria rhynchophylla by metagenomics	Archives of Microbiology	Legume
410	971	Zhu, M. et al., 2022	Effects of different organic fertilisers on the microbial functional diversity and bacterial communities in a tobacco soil	Archives of Agronomy and Soil Science	Legume
411	972	Yang, R. et al., 2023	Adaptive evaluation of green manure rotation for a low fertility farmland system: Impacts on crop yield, soil nutrients, and soil microbial community	Catena	Legume
412	973	Zhou, G. et al., 2023	Green manuring relocates microbiomes in driving the soil functionality of nitrogen cycling to obtain preferable grain yields in thirty years	Science China Life Sciences	Legume
413	974	Yang, R. et al., 2022	Rotation regimes lead to significant differences in soil macrofaunal biodiversity and trophic structure with the changed soil properties in a rice-based double cropping system	Geoderma	Legume
414	975	Wang, X. et al., 2022	Response of potato yield, soil chemical and microbial properties to different rotation sequences of green manure-potato cropping in North China	Soil and Tillage Research	Legume
415	976	Yang, Y. et al., 2020	Different techniques for high‐throughput amplicon sequencing of the soil bacterial community structure after spring maize cultivation	Soil Use and Management	Legume
416	977	Xiang, X. et al. Nutrient improvement and soil acidification inducing contrary effects on bacterial community structure following application of hairy vetch (Vicia villosa Roth L.) in Ultisol. Agriculture, Ecosystems & Environment 312 (2021).	Nutrient improvement and soil acidification inducing contrary effects on bacterial community structure following application of hairy vetch (Vicia villosa Roth L.) in Ultisol	Agriculture, Ecosystems & Environment	Legume
417	978	Tang, H. et al., 2023	The effect of winter crop incorporation on greenhouse gas emissions from double rice-green manure rotation in South China	Environmental Science and Pollution Research	Legume
418	979	Pan, F.et al., 2016	Soil nematode community structure and metabolic footprint in the early pedogenesis of a Mollisol	European Journal of Soil Biology	Legume
419	980	Li, N. et al., 2014	Contrasting development of soil microbial community structure under no-tilled perennial and tilled cropping during early pedogenesis of a Mollisol. Soil Biology and Biochemistry 77, 221-232 (2014).	Soil Biology and Biochemistry	Legume
420	981	Jin, L. et al., 2021	Dramatic shifts in fungal communities following application of hairy vetch (Vicia villosa Roth L.) in upland of Ultisol	European Journal of Soil Biology	Legume
421	982	Zhang, J. et al., 2022	Effects of Chinese Milk Vetch Returning on Soil Properties, Microbial Community, and Rice Yield in Paddy Soil	Sustainability	Legume
422	983	Briar, S. S. et al., 2012	Soil Nematode Responses to Crop Management and Conversion to Native Grasses	JOURNAL OF NEMATOLOGY	Legume
423	984	Zheng, S. et al., 2022	Milk vetch returning reduces rice grain Cd concentration in paddy fields: Roles of iron plaque and soil reducing-bacteria	Chemosphere	Legume
424	985	Zhou, N. et al., 2023	Optimizing the Incorporated Amount of Chinese Milk Vetch (Astragalus sinicus L.) to Improve Rice Productivity without Increasing CH4 and N2O Emissions	Agronomy	Legume
425	986	Li, J. et al., 2023	New Insights from Soil Microorganisms for Sustainable Double Rice-Cropping System with 37-Year Manure Fertilization	Agronomy	Legume
426	987	Fang, Y. et al., 2018	Distinct responses of ammonia-oxidizing bacteria and archaea to green manure combined with reduced chemical fertilizer in a paddy soil	Journal of Soils and Sediments	Legume
427	988	Luo, L.-g. et al., 2010	Leaching behavior of nitrogen in a long-term experiment on rice under different N management systems	Environmental Monitoring and Assessment	Legume
428	989	Tang, H. et al., 2023	Effects of Winter Cropping on rice Yield, Economic Benefit, and Resource Utilization Efficiency on Different Cropping Systems of Paddy Field in the Middle Reaches of the Yangtze River	International Journal of Plant Production	Legume
429	990	Xie, X. et al., 2024	Study on the Effects of Reducing Nitrogen Fertilizer: Stabilizing Yield and Carbon Sequestration by Synergistic Utilization of Chinese Milk Vetch and Rice Straw in Double-Cropping Rice Area	Agronomy	Legume
430	991	Wang, Z. et al., 2023	Different Rotation and Double Straw Returning Significantly Increase Liable Organic Carbon Content and Yield of Double Cropping Paddy Field in Southern China	International Journal of Plant Production	Legume
431	992	Li, G. et al., 2024	Characteristics of the microbial communities regulate soil multi-functionality under different cover crop amendments in Ultisol	Journal of Integrative Agriculture	Legume
432	993	Dai, X. et al., 2019	Soil C/N and pH together as a comprehensive indicator for evaluating the effects of organic substitution management in subtropical paddy fields after application of high-quality amendments	Geoderma	Legume
433	994	Chen, S. et al., 2016	The influence of the type of crop residue on soil organic carbon fractions: An 11-year field study of rice-based cropping systems in southeast China	Agriculture, Ecosystems & Environment	Legume
434	995	Feng, B. et al., 2019	Effects of crop rotation systems on microbial structure under low N application in rice field	Journal of Plant Nutrition	Legume
435	996	Sun Q. et al., 2023	Green manuring increased peanut yields and reduced soil carbon mineralization by optimizing microbial communities		Legume
436	997	Zheng, W. et al., 2021	Assembly of abundant and rare bacterial and fungal sub-communities in different soil aggregate sizes in an apple orchard treated with cover crop and fertilizer	Soil Biology and Biochemistry	Legume
437	998	Ma, Q. et al., 2020	Increasing methane (CH4) emissions and altering rhizosphere microbial diversity in paddy soil by combining Chinese milk vetch and rice straw	PeerJ	Legume
438	999	Liu, C. Y. et al., 2022	Cover Cropping Increases Soil Fungal-Bacterial Community Diversity and Network Complexity in Apple Orchards on the Loess Plateau, China	Frontiers in Environmental Science	Legume
439	1000	Zhou, W. et al., 2022	The effect of organic manure or green manure incorporation with reductions in chemical fertilizer on yield-scaled N2O emissions in a citrus orchard	Agriculture, Ecosystems & Environment	Legume
440	1001	Zhang, X. et al., 2017	Thirty-one years of rice-rice-green manure rotations shape the rhizosphere microbial community and enrich beneficial bacteria	Soil Biology and Biochemistry	Legume
441	1002	Zhang, D. et al., 2016	Soil Water Balance and Water Use Efficiency of Dryland Wheat in Different Precipitation Years in Response to Green Manure Approach	Sci Rep	Legume
442	1003	Tosti, G. et al., 2014	Barley–hairy vetch mixture as cover crop for green manuring and the mitigation of N leaching risk	European Journal of Agronomy	Legume
443	1004	Simonsen, J. et al., 2010	Endogeic and anecic earthworm abundance in six Midwestern cropping systems	Applied Soil Ecology	Legume
444	1005	S., C. et al., 2014	Combined Use of Green Manure and Farmyard Manure Allows Better Nutrition of Organic Lettuce	Not Bot Horti Agrobo	Legume
445	1006	Muñoz-Carpena, R. et al., 2008	Summer cover crop impacts on soil percolation and nitrogen leaching from a winter corn field	Agricultural Water Management	Legume
446	1007	Lee, C. H. et al., 2010	Effect of Chinese milk vetch (Astragalus sinicus L.) as a green manure on rice productivity and methane emission in paddy soil	Agriculture, Ecosystems & Environment (2010).	Legume
447	1008	Jokela, W. E. et al., 2009	Cover Crop and Liquid Manure Effects on Soil Quality Indicators in a Corn Silage System	Jokela, W. E., Grabber, J. H., Karlen, D. L., Balser, T. C. & Palmquist, D. E. Cover Crop and Liquid Manure Effects on Soil Quality Indicators in a Corn Silage System. Agronomy Journal 101, 727-737 (2009).	Legume
448	1009	Hubbard, R. K. et al., 2013	Effects of cover crop systems on soil physical properties and carbon/nitrogen relationships in the coastal plain of southeastern USA	Soil and Tillage Research	Legume
449	1010	Forte, A. et al., 2017	Potential role of compost and green manure amendment to mitigate soil GHGs emissions in Mediterranean drip irrigated maize production systems	J Environ Manage	Legume
450	1011	Dong, N. et al., 2021	Effects of green-manure and tillage management on soil microbial community composition, nutrients and tree growth in a walnut orchard	Sci Rep	Legume
451	1012	Ma, Z. et al., 2024	Long-term green manuring increases soil carbon sequestration via decreasing qCO2 caused by lower microbial phosphorus limitation in a dry land field	Agriculture, Ecosystems & Environment	Legume
452	1013	Curtin D, W. et al., 2000	Legume green manure as partial fallow replacement in semiarid Saskatchewan: Effect on carbon fluxes	Canadian Journal of Soil Science	Legume
453	1014	Coombs, C. et al., 2017	Coombs, C., Lauzon, J. D., Deen, B. & Van Eerd, L. L. Legume cover crop management on nitrogen dynamics and yield in grain corn systems. Field Crops Research 201, 75-85 (2017).	Coombs, C., Lauzon, J. D., Deen, B. & Van Eerd, L. L. Legume cover crop management on nitrogen dynamics and yield in grain corn systems. Field Crops Research 201, 75-85 (2017).	Legume
454	1015	Camacho-Sanchez, M. et al., 2023	Soil Microbial Community Responses to Different Management Strategies in Almond Crop	J Fungi (Basel)	Legume
455	1016	CalderÓN, F. J. 2016	Cover Crop and Irrigation Effects on Soil Microbial Communities and Enzymes in Semiarid Agroecosystems of the Central Great Plains of North America	Pedosphere	Legume
456	1017	Buyer, J. S. et al., 2017	Soil microbial communities under cacao agroforestry and cover crop systems in Peru	Applied Soil Ecology	Legume
457	1018	Astier, M. et al., 2006	Short-term green manure and tillage management effects on maize yield and soil quality in an Andisol	Soil and Tillage Research	Legume
458	1019	Alluvione, F. et al., 2010	Nitrous Oxide and Carbon Dioxide Emissions Following Green Manure and Compost Fertilization in Corn	Soil Science Society of America Journal	Legume
459	1020	Qi, G. et al., 2020	Cover crops restore declining soil properties and suppress bacterial wilt by regulating rhizosphere bacterial communities and improving soil nutrient contents	Microbiol Res	Legume
460	1021	Zhong, Z. et al., 2018	Long-term effects of legume mulching on soil chemical properties and bacterial community composition and structure	Zhong, Z., Huang, X., Feng, D., Xing, S. & Weng, B. Long-term effects of legume mulching on soil chemical properties and bacterial community composition and structure. Agriculture, Ecosystems & Environment 268, 24-33 (2018).	Legume
1	1	Lin et al., 2000	Effects of Vermicompost Application on Quality of Flue-Cured Tobacco	Pakistan Journal of Botany	Vermicompost
2	2	Choudhary et al., 2014	Effect of vermicompost and fertility levels on growth, yield, nutrient uptake and net returns in pearl millet (Pennisetum glaucum)	Indian Journal of Agricultural Sciences	Vermicompost
3	3	Rathod et al., 2013	Integrated use of organic and inorganic inputs in wheat-fodder maize cropping sequence to improve crop yields and soil properties	Archives of Agronomy and Soil Science	Vermicompost
4	4	Singh et al., 2013	Effect of Vermicompost and Chemical Fertilizer on Growth, Herb, Oil Yield, Nutrient Uptake, Soil Fertility, and Oil Quality of Rosemary	Communications in Soil Science and Plant Analysis	Vermicompost
5	5	Mahmud et al., 2020	Effect of Vermicompost on Growth, Plant Nutrient Uptake and Bioactivity of Ex Vitro Pineapple (Ananas comosus var. MD2)	Agronomy-Basel	Vermicompost
6	6	Abou-El-Hassan et al., 2017	Application of Compost and Vermicompost as Substitutes for Mineral Fertilizers to Produce Green Beans	Egyptian Journal of Horticulture	Vermicompost
7	7	Ebrahimi et al., 2021	Biochar and vermicompost improve growth and physiological traits of eggplant (Solanum melongena L.) under deficit irrigation	Chemical and Biological Technologies in Agriculture	Vermicompost
8	8	Mahmud et al., 2018	Effect of Vermicompost Amendment on Nutritional Status of Sandy Loam Soil, Growth Performance, and Yield of Pineapple (Ananas comosus var. MD2) under Field Conditions	Agronomy-Basel	Vermicompost
9	9	Lazcano et al., 2011	Yield and fruit quality of four sweet corn hybrids (Zea mays) under conventional and integrated fertilization with vermicompost	J Sci Food Agric	Vermicompost
10	10	Razzaghifard et al., 2017	Effect of mycorrhiza, vermicompost and nanofertilizer on quantitative and qualitative characteristics of Cucurbita pepo L.	European Journal of Horticultural Science	Vermicompost
11	11	Sarma et al., 2018	Soil organic carbon dynamics in wheat - Green gram crop rotation amended with vermicompost and biochar in combination with inorganic fertilizers: A comparative study	Journal of Cleaner Production	Vermicompost
12	13	Ding et al., 2021	A vermicompost and deep tillage system to improve saline-sodic soil quality and wheat productivity	J Environ Manage	Vermicompost
13	14	Birla et al., 2018	Yield and quality of cowpea [Vigna unguiculata (L.)Walp] as influenced by organic sources of nitrogen	Legume Research	Vermicompost
14	15	Pareek et al., 2016	Nitrogen and vermicompost interaction on soil and leaf nutrient status of kinnow mandarin in vertisols of Jhalawar district	Journal of Plant Nutrition	Vermicompost
15	17	Chaitanya et al., 2013	Effect of integrated nutrient management on uptake and yield of tomato (Lycopersican esculentum L.) and availability of nutrients in soil	Indian Journal of Agricultural Research	Vermicompost
16	18	Mathenge et al., 2019	Variability of soybean response to rhizobia inoculant, vermicompost, and a legume-specific fertilizer blend in Siaya County of Kenya	Soil Tillage Res	Vermicompost
17	19	Das et al., 2016	Integrated nutrient management and mulching for higher productivity of spur type apple (Malus domestica) cultivars	Indian Journal of Agricultural Sciences	Vermicompost
18	20	Wang et al., 2021	Biochar and vermicompost improve the soil properties and the yield and quality of cucumber (Cucumis sativus L.) grown in plastic shed soil continuously cropped for different years	Agriculture Ecosystems & Environment	Vermicompost
19	21	Jinjala et al., 2016	Effect of integrated nutrient management on baby corn (Zea mays L.)	Agricultural Science Digest	Vermicompost
20	22	Goswami et al., 2017	Application of drum compost and vermicompost to improve soil health, growth, and yield parameters for tomato and cabbage plants	J Environ Manage	Vermicompost
21	23	Shambhavi et al., 2008	INFLUENCE OF VERMICOMPOST ON QUALITY OF POTATO (SOLANUM TUBEROSUM) IN WET TEMPERATE ZONE OF HIMACHAL PRADESH	Indian Journal of Plant Physiology	Vermicompost
22	24	Srivastava et al., 2012	Effects of combined application of vermicompost and mineral fertilizer on the growth of Allium cepa L. and soil fertility	Journal of Plant Nutrition and Soil Science	Vermicompost
23	25	Yadav et al., 2020	Impact of organic nutrients on soil health and enzyme activity in soybean (Glycine max) on typic Heplustepts soils in Rajasthan	Indian Journal of Agricultural Sciences	Vermicompost
24	26	Rai et al., 2021	Effect of organic sources of nutrients, humic acid and sea weed extracts on growth and yield of french bean varieties	Legume Research	Vermicompost
25	27	Liu et al., 2019	Maize (Zea mays) growth and nutrient uptake following integrated improvement of vermicompost and humic acid fertilizer on coastal saline soil	Applied Soil Ecology	Vermicompost
26	28	Sharma et al., 2016	Influence of different organic nutrient sources on productivity and profitability of groundnut (Arachis hypogaea L.) in southern Rajasthan, India	Indian Journal Of Agricultural Research	Vermicompost
27	29	Uddain et al., 2019	Changes of Morphological and Biochemical Properties in Organically Grown Zucchini Squash (Cucurbita pepo L.)	Hortscience	Vermicompost
28	30	Hajghani et al., 2014	Evaluation of growth indices and quantitative traits of safflower under organic farming and conventional agriculture	Archives of Agronomy and Soil Science	Vermicompost
29	31	Garai et al., 2014	Evaluation of integrated nutrient management on boro rice in alluvial soil and its impacts upon growth, yield attributes, yield and soil nutrient status	Archives of Agronomy and Soil Science	Vermicompost
30	32	Heidarzadeh et al., 2021	Changes in Yield and Essential Oil Compositions of Dracocephalum kotschyi Boiss in Response to Azocompost, Vermicompost, Nitroxin, and Urea Under Water Deficit Stress	Journal of Soil Science and Plant Nutrition	Vermicompost
31	33	Mohan et al., 2018	Effect of Integrated Nutrient Management on Growth and Yield of Wheat (Triticum aestivum L.)	Annals of Biology (Hissar)	Vermicompost
32	35	Sarma et al., 2017	Organic amendments: Effect on carbon mineralization and crop productivity in acidic soil	Journal of Cleaner Production	Vermicompost
33	37	Mondal et al., 2015	An alternative eco-friendly approach for sustainable crop production with the use of indigenous inputs under old alluvial soil zone of Burdwan, West Bengal, India	Archives of Agronomy and Soil Science	Vermicompost
34	38	Bekele et al., 2019	Effects of nitrogen, phosphorus and vermicompost fertilizers on productivity of groundnut (Arachis hypogaea L.) in Babile, Eastern Ethiopia	Agronomy Research	Vermicompost
35	41	Singh et al., 2013	Influence of harvesting stage and inorganic and organic fertilizers on yield and oil composition of rosemary (Rosmarinus officinalis L.) in a semi-arid tropical climate	Industrial Crops and Products	Vermicompost
36	42	Kubsad et al., 2019	Agronomic fortification of iron and zinc with organics in post-rainy season sorghum (Sorghum bicolor)	Indian Journal of Agronomy	Vermicompost
37	43	Haque et al., 2021	Water management and soil amendment for reducing emission factor and global warming potential but improving rice yield	Paddy and Water Environment	Vermicompost
38	44	Sahariah et al., 2019	An avenue for replacement of chemical fertilization under rice-rice cropping pattern: Sustaining soil health and organic C pool via MSW-based vermicomposts	Archives of Agronomy and Soil Science	Vermicompost
39	45	Haque et al., 2021	Emission factors and global warming potential as influenced by fertilizer management for the cultivation of rice under varied growing seasons	Environ Res	Vermicompost
40	46	Mondal et al., 2020	Recycling of municipal solid waste into valuable organic fertilizer towards rejuvenation of crop physiology, yield and soil health	Archives of Agronomy and Soil Science	Vermicompost
41	47	Aechra et al., 2021	Soil microbial dynamics and enzyme activities as influenced by biofertilizers and split application of vermicompost in rhizosphere of wheat (Triticum aestivum. L.)	Journal of Environmental Biology	Vermicompost
42	49	Olowoake et al., 2022	Assessing the Potential of Organic Wastes through Vermicomposting: A Case Study with Cucumber (Cucumis sativus)	Proceedings of the National Academy of Sciences, India Section B: Biological Sciences	Vermicompost
43	50	Yadav et al., 2020	Effect of integrated nitrogen management on soil properties and enzymatic activities	Indian Journal of Agricultural Sciences	Vermicompost
44	51	Mirza et al., 2019	Response of organic practices, mulching and plant growth regulators on growth, yield and quality of papaya (Carica papaya L) cv. Taiwan Red Lady	Indian Journal of Agricultural Research	Vermicompost
45	52	Chandankute et al., 2015	Effect of Various Crop Establishment Method and Integrated Nutrient Management on Growth, Yield and Economics of Rice (Oryza sativa L.)	Journal of Pure and Applied Microbiology	Vermicompost
46	53	Jat et al., 2006	Direct and Residual Effect of Vermicompost, Biofertilizers and Phosphorus on Soil Nutrient Dynamics and Productivity of Chickpea-Fodder Maize Sequence	Journal of Sustainable Agriculture	Vermicompost
47	56	Shivran et al., 2016	Effect of integrated nutrient management on productivity and economics of fenugreek (Trigonella foenum-graecum)	Legume Research	Vermicompost
48	57	Babu et al., 2020	Impact of land configuration and organic nutrient management on productivity, quality and soil properties under baby corn in Eastern Himalayas	Sci Rep	Vermicompost
49	58	Beck et al., 2016	Effects of Cover Crops, Compost, and Vermicompost on Strawberry Yields and Nitrogen Availability in North Carolina	HortTechnology	Vermicompost
50	59	Anwar et al., 2005	Effect of Organic Manures and Inorganic Fertilizer on Growth, Herb and Oil Yield, Nutrient Accumulation, and Oil Quality of French Basil	Communications in Soil Science and Plant Analysis	Vermicompost
51	60	Jack et al., 2011	Choice of organic amendments in tomato transplants has lasting effects on bacterial rhizosphere communities and crop performance in the field	Applied Soil Ecology	Vermicompost
52	61	Banashree et al., 2017	Temporal responses of soil biological characteristics to organic inputs and mineral fertilizers under wheat cultivation in inceptisol	Archives of Agronomy and Soil Science	Vermicompost
53	62	Singh, Y. P. & Sharma, A. 2011	Effect of sources of phosphorus and microbial inoculation on productivity, nutrient availability in soil and uptake of nutrients by chickpea (Cicer arietinum) grown on sandy loam soil	Indian Journal of Agricultural Sciences	Vermicompost
54	64	Laishram et al., 2013	Microbial dynamics and physico-chemical properties of soil in the rhizosphere of chrysanthemum (Dendranthema grandiflora) as influenced by integrated nutrient management	Indian Journal of Agricultural Sciences	Vermicompost
55	66	Singh et al., 2015	Assessment of Organic and Inorganic Fertilizers for Growth, Yield and Essential Oil Quality of Industrially Important Plant Patchouli (Pogostemon cablin) (Blanco) Benth.	Journal of Essential Oil Bearing Plants	Vermicompost
56	67	Chatterjee et al., 2012	Enhancement of head yield and quality of cabbage (Brassica oleracea) by combining different sources of nutrients	Indian Journal of Agricultural Sciences	Vermicompost
57	68	Kumari et al., 2019	Long-Term Integrated Nutrient Management Improves Carbon Stock and Fruit Yield in a Subtropical Mango (Mangifera indica L.) Orchard	Journal of Soil Science and Plant Nutrition	Vermicompost
58	70	Liu et al., 2019	Vermicompost and humic fertilizer improve coastal saline soil by regulating soil aggregates and the bacterial community	Archives of Agronomy and Soil Science	Vermicompost
59	71	Sujatha et al., 2013	Impact of Vermicompost and Nitrogen-Phosphorus- Potassium Application on Biomass Partitioning, Nutrient Uptake and Productivity of Arecanut	Journal of Plant Nutrition	Vermicompost
60	74	Tolanur et al., 2008	Integrated Effect of Organic Manuring and Inorganic Fertilizer N on Yield and Uptake of Micronutrients by Chickpea in Vertisol	Legume Research	Vermicompost
61	75	Verma et al., 2021	Effects of Crop Geometry and Nutrient Management On Nutrient Uptake and Quality Parameters of Potato Under Winter Maize + Potato Intercropping System	Bangladesh Journal of Botany	Vermicompost
62	77	Feizabadi et al., 2020	Changes in Growth, Physiology, and Fatty Acid Profile of Rapeseed Cultivars Treated with Vermicompost Under Drought Stress	Journal of Soil Science and Plant Nutrition	Vermicompost
63	78	Gupta et al., 2020	Effect of diverse nutrient application on symbiotic traits, yield attributes, nutrient uptake, microbial population, dehydrogenase activity and productivity of chickpea (Cicer arietinum L.) in black Soils	Legume Research	Vermicompost
64	80	Bicharanloo et al., 2020	Does summer irrigation alter nitrogen uptake and utilisation efficiency of saffron (Crocus sativus L.) for different organic and chemical fertilisers?	Archives of Agronomy and Soil Science	Vermicompost
65	82	Ghosh et al., 2021	Short-Term Carbon Sequestration and Changes of Soil Organic Carbon Pools in Rice under Integrated Nutrient Management in India	Agriculture-Basel	Vermicompost
66	83	Govahi et al., 2015	Comparing different soil fertility systems in Sage (Salvia officinalis) under water deficiency	Industrial Crops and Products	Vermicompost
67	85	Murmu et al., 2013	Yield and quality of tomato grown under organic and conventional nutrient management	Archives of Agronomy and Soil Science	Vermicompost
68	86	Jahanban et al., 2018	Combined Effect of Chickpea Cultivation and Type of Fertilizer on Growth, Yield and Mineral Element Concentration of Corn (Zea Mays L.)	Applied Ecology and Environmental Research	Vermicompost
69	87	Ram et al., 2012	Towards sustainable production of peppermint (Mentha piperita L.) through integrated use of vermicompost and cowpea green manuring with synthetic nitrogen fertilization	Archives of Agronomy and Soil Science	Vermicompost
70	91	Padbhushan et al., 2016	Effects of various organic amendments on organic carbon pools and water stable aggregates under a scented rice-potato-onion cropping system	Paddy and Water Environment	Vermicompost
71	94	Singh et al., 2021	Augmentation of Plant Growth Attributes, Soil Physico-Chemical Properties and Microbial Population in Custard Apple cv. Balanagar in Response to Azospirillum brasilense and Vermicompost Application in Humid Zone of South Eastern Rajasthan, India	Communications in Soil Science and Plant Analysis	Vermicompost
72	96	Aquino et al., 2017	Carbon Sequestration in Organic and Conventional Corn Production System	Philippine Journal of Crop Science	Vermicompost
73	97	Bejbaruha et al., 2009	Direct and Residual Effect of Organic and Inorganic Sources of Nutrients on Rice-Based Cropping Systems in the Sub-humid Tropics of India	Journal of Sustainable Agriculture	Vermicompost
74	98	Valenzuela-Garcia et al., 2019	Effect of Organic and Inorganic Fertilizers on the Yield and Quality of Jalapeno Pepper Fruit (Capsicum annuum L.)	Agriculture-Basel	Vermicompost
75	99	Kalra et al., 2013	Contribution and assessment of recycled menthol mint vermicompost on productivity and soil quality in mint and mint-rice-wheat rotation: A case study	Renewable Agriculture and Food Systems	Vermicompost
76	100	Kumar et al., 2016	Effect of organic and inorganic nutrient management on soil nutrient dynamics and productivity of rice-chickpea system in lateritic soil	Organic Agriculture	Vermicompost
77	101	Das et al., 2021	Organic nutrient sources and biochar technology on microbial biomass carbon and soil enzyme activity in maize-black gram cropping system	Biomass Conversion and Biorefinery	Vermicompost
78	102	Kumar et al., 2020	Cumulative Effect of Organic and Inorganic Sources of Nutrients on Yield, Nutrients Uptake and Economics by Rice-Wheat Cropping System in Indo-Gangetic Plains of India	Communications in Soil Science and Plant Analysis	Vermicompost
79	103	Ghosh et al., 2021	Assessment of Energy Budgeting and Its Indicator for Sustainable Nutrient and Weed Management in a Rice-Maize-Green Gram Cropping System	Agronomy-Basel	Vermicompost
80	105	Shivran et al., 2058	Physico-Chemical Properties of Soil as Influenced by Integrated Nutrient Management in Onion (Allium cepa L.) Crop	Indian Journal of Agricultural Research	Vermicompost
81	106	Biswas et al., 2021	Decay Kinetics of Enzymes as Influenced by Manuring Under Varying Hydrothermal Regimes in a Wheat-Maize Cropping System of Subtropical Cambisols in India	Journal of Soil Science and Plant Nutrition	Vermicompost
82	107	Antonious et al., 2019	Ascorbic Acid, Sugars, Phenols, and Nitrates Concentrations in Tomato Grown in Animal Manure Amended Soil	Agriculture	Vermicompost
83	108	Saha et al., 2008	Relative changes in phosphatase activities as influenced by source and application rate of organic composts in field crops	Bioresour Technol	Vermicompost
84	109	Urmi et al., 2022	Integrated Nutrient Management for Rice Yield, Soil Fertility, and Carbon Sequestration	Plants (Basel)	Vermicompost
85	111	Malik et al., 2009	Productivity and quality of wheat spp grown with different fertilization condition	Indian Journal of Agricultural Sciences	Vermicompost
86	112	Pirdashti et al., 2010	Effects of Organic Amendments Application on Grain Yield, Leaf Chlorophyll Content and Some Morphological Characteristics in Soybean Cultivars	Journal of Plant Nutrition	Vermicompost
87	114	Ramachandran et al., 2016	Nutrient management on crop productivity and changes in soil organic carbon and fertility in a four-year-old maize-wheat cropping system in Indo-Gangetic plains of India	Journal of Plant Nutrition	Vermicompost
88	115	Li et al., 2020	Soil quality response to organic amendments on dryland red soil in subtropical China	Geoderma	Vermicompost
89	116	Islam et al., 2017	Effect of Organic and Inorganic Fertilizers on Soil Properties and the Growth, Yield and Quality of Tomato in Mymensingh, Bangladesh	Agriculture-Basel	Vermicompost
90	117	Saha et al., 2007	Comparative efficiency of three organic manures at varying rates of its application to baby corn	Archives of Agronomy and Soil Science	Vermicompost
91	118	Mahanta et al., 2017	Influence of a six-year organic and inorganic fertilization on the diversity of the soil culturable microrgansims in the Indian mid-Himalayas	Applied Soil Ecology	Vermicompost
92	119	Choudhary et al., 2015	Amelioration of Acidic Soil and Production Performance of Cowpea by the Application of Different Organic Manures in Eastern Himalayan Region, India	Communications in Soil Science and Plant Analysis	Vermicompost
93	120	Mitran et al., 2017	Organic Amendments Influence on Soil Biological Indices and Yield in Rice-Based Cropping System in Coastal Sundarbans of India	Communications in Soil Science and Plant Analysis	Vermicompost
94	124	Gopinath et al., 2008	Influence of organic amendments on growth, yield and quality of wheat and on soil properties during transition to organic production	Nutrient Cycling in Agroecosystems	Vermicompost
95	126	Lazcano et al., 2013	Short-term effects of organic and inorganic fertilizers on soil microbial community structure and function	Biology and Fertility of Soils	Vermicompost
96	127	Ferreras et al., 2006	Effect of organic amendments on some physical, chemical and biological properties in a horticultural soil	Bioresour Technol	Vermicompost
97	128	Sharma et al., 2016	Sustaining Productivity of Baby Corn-Rice Cropping System and Soil Health through Integrated Nutrient Management	Communications in Soil Science and Plant Analysis	Vermicompost
98	129	Kumar et al., 2013	Yield, Nutrient Uptake, and Quality of Stevia as Affected by Organic Sources of Nutrient	Communications in Soil Science and Plant Analysis	Vermicompost
99	131	Haque et al., 2020	Carbon sequestration in paddy soil as influenced by organic and inorganic amendments	Carbon Management	Vermicompost
100	132	Ghosh et al., 2020	Integrated Weed and Nutrient Management Improve Yield, Nutrient Uptake and Economics of Maize in the Rice-Maize Cropping System of Eastern India	Agronomy-Basel	Vermicompost
101	135	Kumar et al., 2021	Effect of different nutrient sources on yield and biochemical properties of soil under rice-wheat cropping sequence in middle Gangetic alluvial plain	Journal of Plant Nutrition	Vermicompost
102	138	Pooniya et al., 2015	High-Value Crops’ Imbedded Intensive Cropping Systems for Enhanced Productivity, Resource-Use-Efficiency, Energetics and Soil-Health in Indo-Gangetic Plains	Proceedings of the National Academy of Sciences, India Section B: Biological Sciences	Vermicompost
103	140	Meena et al., 2019	Sustainability of Popcorn-Potato Cropping System Improves Due to Organic Manure Application and Its Effect on Soil Health	Potato Research	Vermicompost
104	142	Gupta et al., 2020	Assessment of bio-inoculants-mediated nutrient management in terms of productivity, profitability and nutrient harvest index of pigeon pea-wheat cropping system in India	Journal of Plant Nutrition	Vermicompost
105	143	Thangasamy et al., 2018	Comparison of organic and conventional farming for onion yield, biochemical quality, soil organic carbon, and microbial population	Archives of Agronomy and Soil Science	Vermicompost
106	144	Arancon et al., 2005	Effects of vermicomposts produced from cattle manure, food waste and paper waste on the growth and yield of peppers in the field	Pedobiologia	Vermicompost
107	147	Srivastava et al., 2012	Sugarcane productivity, soil health and nitrogen use dynamics in a bio-nutrition based multi-ratooning system under Indian sub-tropics	International Sugar Journal	Vermicompost
108	148	Pandey et al., 2016	Integrated nutrient regimes ameliorate crop productivity, nutritive value, antioxidant activity and volatiles in basil (Ocimum basilicum L.)	Industrial Crops and Products	Vermicompost
109	150	Kumar et al., 2021	Medium-term Impact of Organic and Microbial Fertilization on Production Efficiency and Fertility of Soil in an Apple Production System under North West Himalayan Region	Communications in Soil Science and Plant Analysis	Vermicompost
110	152	Ghosh et al., 2020	Nutrients Supplementation through Organic Manures Influence the Growth of Weeds and Maize Productivity	Molecules	Vermicompost
111	153	Kumar et al., 2021	Impact of varieties and organic nutrient sources on productivity, soil carbon stocks and energetics of rice-ratoon system in Eastern Himalayas of India	Carbon Management	Vermicompost
112	154	Kakar et al., 2020	Assessment of Various Nutrient Management Technologies for Quality, Fertilizer Use Efficiency, and Economics of Ginger Production under Subtropical to Subtemperate Conditions	Communications in Soil Science and Plant Analysis	Vermicompost
113	155	Nedunchezhiyan et al., 2013	Selected Soil Enzyme Activities, Soil Microbial Biomass Carbon, and Root Yield as Influenced by Organic Production Systems in Sweet Potato	Communications in Soil Science and Plant Analysis	Vermicompost
114	156	Singh et al., 2017	Effect of seven years of nutrient supplementation through organic and inorganic sources on productivity, soil and water conservation, and soil fertility changes of maize-wheat rotation in north-western Indian Himalayas	Agriculture Ecosystems & Environment	Vermicompost
115	157	Kumar et al., 2021	Nutrient management strategy in rice-chickpea system for improving chemical and biological properties of lateritic soil	Agronomy Journal	Vermicompost
116	158	Mahajan et al., 2021	Long-Term Effect of Various Organic and Inorganic Nutrient Sources on Rice Yield and Soil Quality in West Coast India Using Suitable Indexing Techniques	Communications in Soil Science and Plant Analysis	Vermicompost
117	160	Mahto et al., 2018	Influence of different low-cost organic inputs on growth, yield and quality of French bean (Phaseolus vulgaris L.) cv. Swarna Priya	Indian Journal Of Agricultural Research	Vermicompost
118	161	Sharma et al., 2008	Effect of combined use of organic and inorganic sources of nutrients on sunflower yield, soil fertility, and overall soil quality in rainfed alfisol	Communications in Soil Science and Plant Analysis	Vermicompost
119	162	Rani et al., 2020	Effect of integrated use of nutrients on soil properties and productivity of pearl millet-wheat cropping system irrigated with saline water in northwestern India	Current Science	Vermicompost
120	163	Tolanur et al., 2009	Effect of compost, vemicompost farm yard manure, green manuring and fertilizer nitrogen on yield and uptake of major nutrients by rabi-sorghum in vertisol	Agricultural Science Digest	Vermicompost
121	164	Paul et al., 2016	Potato production through bio-resources: Long-term effects on tuber productivity, quality, carbon sequestration and soil health in temperate Himalayas	Scientia Horticulturae	Vermicompost
122	167	Batabyal et al., 2016	Comprehensive assessment of nutrient management technologies for cauliflower production under subtropical conditions	European Journal of Agronomy	Vermicompost
123	168	Singh et al., 2007	Yield and soil nutrient balance of a sugarcane plant-ratoon system with conventional and organic nutrient management in sub-tropical India	Nutrient Cycling in Agroecosystems	Vermicompost
124	169	Kumar et al., 2018	Split application of organic nutrient improved productivity, nutritional quality and economics of rice-chickpea cropping system in lateritic soil	Field Crops Research	Vermicompost
125	170	Ramdas et al., 2017	Effect of organic and inorganic sources of nutrients on soil microbial activity and soil organic carbon build-up under rice in west coast of India	Archives of Agronomy and Soil Science	Vermicompost
126	171	Pandey et al., 2015	Amelioration of mineral nutrition, productivity, antioxidant activity and aroma profile in marigold (Tagetes minuta L.) with organic and chemical fertilization	Industrial Crops and Products	Vermicompost
127	172	Gobi et al., 2018	Effect of Integrated Nutrient Management on Nutrient Uptake and Nitrogen use Efficiency in Lowland Rice	Advances in Plant Sciences	Vermicompost
128	173	Gopinath et al., 2009	Bell pepper yield and soil properties during conversion from conventional to organic production in Indian Himalayas	Scientia Horticulturae	Vermicompost
129	176	Mishra, J. S. et al., 2019	Effect of tillage and nutrient management on sorghum (Sorghum bicolor) productivity in Alfisols of semi-arid tropical India	Indian Journal of Agricultural Sciences	Vermicompost
130	178	Behera et al., 2007	Sustaining productivity of wheat-soybean cropping system through integrated nutrient management practices on the Vertisols of central India	Plant and Soil	Vermicompost
131	179	Kumar et al., 2018	Enhancement of apple (Malus domestica) productivity and soil health through organic fertilization and bio-inoculants under north-western Himalayan region of India	Indian Journal of Agricultural Sciences	Vermicompost
132	180	Singh et al., 2010	Sugarcane productivity and soil health in a bionutrition-based multi-ratooning system under subtropics	Indian Journal of Agricultural Sciences	Vermicompost
133	181	Gopinath et al., 2011	Effects of Organic Amendments on Productivity and Profitability of Bell Pepper-French Bean-Garden Pea System and on Soil Properties during Transition to Organic Production	Communications in Soil Science and Plant Analysis	Vermicompost
134	182	Patel et al., 2015	Continuous Application of Organic Amendments Enhances Soil Health, Produce Quality and System Productivity of Vegetable-Based Cropping Systems in Subtropical Eastern Himalayas	Experimental Agriculture	Vermicompost
135	183	Nisar et al., 2020	Stabilization of organic C in an Indo-Gangetic alluvial soil under long-term manure and compost management in a rice-wheat system	Carbon Management	Vermicompost
136	185	Srivastava et al., 2018	Effect of bio-manures on soil quality, cane productivity and soil carbon sequestration under long-term sugarcane (Saccharum officinarum) plant - ratoon system in Indian sub-tropics	Indian Journal of Agricultural Sciences	Vermicompost
137	186	Kalanaki et al., 2021	Assessing the influence of integrating soil amendment applications with saline water irrigation on Ajwain’s yield and water productivity	Irrigation Science	Vermicompost
138	188	Saha et al., 2008	Organic amendments affect biochemical properties of a subtemperate soil of the Indian Himalayas	Nutrient Cycling in Agroecosystems	Vermicompost
139	189	Meena et al., 2019	Effect of seed rate and integrated nutrient management on growth, yield and economics of direct seeded hybrid rice (Oryza sativa)	Indian Journal of Agronomy	Vermicompost
140	190	Padbhushan et al., 2016	Long-Term Organic Amendment Application Improves Influence on Soil Aggregation, Aggregate Associated Carbon and Carbon Pools under Scented Rice-Potato-Onion Cropping System after the 9th Crop Cycle	Communications in Soil Science and Plant Analysis	Vermicompost
141	191	Rahman et al., 2022	Biochar and Compost-Based Integrated Nutrient Management: Potential for Carbon and Microbial Enrichment in Degraded Acidic and Charland Soils	Frontiers in Environmental Science	Vermicompost
142	192	Kumar et al., 2022	Integrated Nutrient Management Improves the Productivity and Nutrient Use Efficiency of Lens culinaris Medik.	Sustainability	Vermicompost
143	193	Ghosh et al., 2015	Effects of Resource Conservation Practices on Productivity, Profitability and Energy Budgeting in Maize–Wheat Cropping System of Indian Sub-Himalayas	Proceedings of the National Academy of Sciences, India Section B: Biological Sciences	Vermicompost
144	194	Singh et al., 2019	Plant and Soil Responses to the Combined Application of Organic Amendments and Inorganic Fertilizers in Degraded Sodic Soils of Indo-Gangetic Plains	Communications in Soil Science and Plant Analysis	Vermicompost
145	196	Vico et al., 2020	Production of spinach in intensive Mediterranean horticultural systems can be sustained by organic-based fertilizers without yield penalties and with low environmental impacts	Agricultural Systems	Vermicompost
146	197	Maharjan et al., 2017	Effect of land use and management practices on microbial biomass and enzyme activities in subtropical top-and sub-soils	Applied Soil Ecology	Vermicompost
147	198	Ghosh et al., 2019	Effects of fertilization on soil aggregation, carbon distribution and carbon management index of maize-wheat rotation in the north-western Indian Himalayas	Ecological Indicators	Vermicompost
148	199	Singh et al., 2007	Improving quality of sugarcane-growing soils by organic amendments under subtropical climatic conditions of India	Biology and Fertility of Soils	Vermicompost
149	200	Arancon et al., 2003	The trophic diversity of nematode communities in soils treated with vermicompost	Pedobiologia	Vermicompost
150	201	Zhu et al., 2019	Effects of chemical fertilizer reduction with supplementing different organic amendments on nematode community in upland red soil	China National Knowledge Infrastructure	Vermicompost
151	203	Wu et al., 2019	Biochar Combined with Vermicompost Increases Crop Production While Reducing Ammonia and Nitrous Oxide Emissions from a Paddy Soil	Pedosphere	Vermicompost
152	205	Chaudhuri et al., 2016	Effects of rubber leaf litter vermicompost on earthworm population and yield of pineapple (Ananas comosus) in West Tripura, India	International Journal of Recycling of Organic Waste in Agriculture	Vermicompost
153	208	Chaudhuri et al., 2021	Impact of rubber leaf vermicompost on tea (Camellia sinensis) yield and earthworm population in West Tripura (India)	Agricultural science digest-a research journal	Vermicompost
154	209	Acharya et al., 2015	Effect of organic and inorganic sources of nutrients on soil fertility status of arecanut (Areca catechu) in north-east India	Indian Journal of Agricultural Sciences	Vermicompost
155	212	Wu eta al., 2018	Responses of Saline Soil Properties and Cotton Growth to Different Organic Amendments	Pedosphere	Vermicompost
156	218	Gogoi et al., 2021	Soil carbon, microbial biomass carbon, soil health and productivity of toria (Brassica campestris L.) crop as affected by the application of organic manures	Journal of Environmental Biology	Vermicompost
157	222	Basak et al., 2013	Soil biochemical properties and grain quality as affected by organic manures and mineral fertilizers in soil under maize-wheat rotation	Agrochimica	Vermicompost
158	223	Sharma et al., 2014	Vermicompost and Fertilizer Application: Effect on Productivity and Profitability of Baby Corn (Zea MaysL.) and Soil Health	Compost Science & Utilization	Vermicompost
159	230	Meena et al., 2022	Impacts of long-term rice-based organic farming on fractions and forms of soil organic carbon and nitrogen in the Indo-Gangetic Plain	Soil Research	Vermicompost
160	231	Mukherjee et al., 2019	Effect of integrated nutrient management in sunflower (Helianthus annuus L.) on alluvial soil	Current Science	Vermicompost
161	232	Basak et al., 2020	Potential of Organic Nutrient Sources for Improving Yield and Bioactive Principle of Ashwagandha (Withania Somnifera) through Enhanced Soil Fertility and Biological Functions	Communications in Soil Science and Plant Analysis	Vermicompost
162	236	Baishya et al., 2017	Comparative assessment of organic, inorganic and integrated management practices in rice (Oryza sativa)-based cropping system in acid soil of Assam	Indian Journal of Agronomy	Vermicompost
163	241	Mitran et al., 2021	Improving Crop Productivity and Soil Quality Through Soil Management Practices in Coastal Saline Agro-ecosystem	Journal of Soil Science and Plant Nutrition	Vermicompost
164	242	Dinesh et al., 2012	Short-term effects of nutrient management regimes on biochemical and microbial properties in soils under rainfed ginger (Zingiber officinale Rosc.)	Geoderma	Vermicompost
165	244	Mba et al., 1996	Treated-cassava peel vermicomposts enhanced earthworm activities and cowpea growth in field plots	Resources Conservation and Recycling	Vermicompost
166	245	Hartatik et al., 2021	Application of organic and biofertilizers to increase soil biota diversity and vegetable production	IOP Conference Series: Earth and Environmental Science	Vermicompost
167	246	Kamraye et al., 2020	Effect of vermicompost, FYM, crop residue and crop rotation on soil nematode densities in Rice ecosystem	Annals of Plant Protection Sciences	Vermicompost
168	249	Wang et al., 2020	Effects of chemical fertilizer reduction, vermicompost application combined with green manure on soil nematode community	China National Knowledge Infrastructure	Vermicompost
169	250	Zhang et al., 2019	Effects of integrated strategy by combining green manure and vermicompost to reduce chemical fertilizer on crop production and environmental quality	China National Knowledge Infrastructure	Vermicompost
170	251	Wang, F. et al., 2021	The effects of vermicompost and shell powder addition on Cd bioavailability, enzyme activity and bacterial community in Cd-contaminated soil: A field study.	Ecotoxicology and Environmental Safety	Vermicompost
171	252	Li, P. et al., 2021	Different regulation of soil structure and resource chemistry under animal-and plant-derived organic fertilizers changed soil bacterial communities	Applied soil ecology	Vermicompost
172	254	Pei, P. et al., 2020	The use of bentonite and organic amendments for remediation of Cd contaminated fields: An environmental perspective	Land Degradation & Development	Vermicompost
173	255	Parmar et al., 2016	Effect of long term organic manure application on soil properties, carbon sequestration, soil - plant carbon stock and productivity under two vegetable production systems in Himachal Pradesh	Journal of Environmental Biology	Vermicompost
174	261	Wang, F. et al., 2022	Using amendment derived from vermicompost combined with calcium and magnesium mineral to achieve safe production of eggplant and its microbial ecological effect in Cd-contaminated soil	Journal of Soils and Sediments	Vermicompost
175	262	Ai, F. et al., 2023	Vermicompost Combined with Soil Conditioner Improves the Ecosystem Multifunctionality in Saline-Alkali Land	Water	Vermicompost
176	263	Li, Y. et al., 2022	Differential Effects of Organic Ameliorants on the Reassembly of Bacterial Communities in Newly Amended Coastal Mudflat Salt-Affected Soil	Agronomy	Vermicompost
177	264	Wang, F. et al., 2023	Evaluation of the effectiveness of amendments derived from vermicompost combined with modified shell powder on Cd immobilization in Cd-contaminated soil by multiscale experiments	Ecotoxicology and Environmental Safety	Vermicompost
178	265	Villafuerte, A. B. et al., 2024	Short-term evaluation of soil physical, chemical and biochemical properties in an abandoned cropland treated with different soil organic amendments under semiarid conditions	Journal of Environmental Management	Vermicompost
179	266	Xu, G. et al., 2023	Effect of in situ vermicomposting combined with biochar application on soil properties and crop yields in the tomato monoculture system	Environmental Science and Pollution Research	Vermicompost
180	267	Mohanty, S. et al, 2015	Methane uptake in tropical soybean–wheat agroecosystem under different fertilizer regimes	Environmental Earth Sciences	Vermicompost
181	268	Pandey, S. et al., 2021	RCA-based Detection of Begomoviruses in Weed Genera Associated with Legumes in Southern Karnataka	Legume Research - an International Journal	Vermicompost
182	269	Gu, B. et al., 2023	Addition of Exogenous Organic Ameliorants Mediates Soil Bacteriome and Microbial Community Carbon Source Utilization Pattern in Coastal Saline–Alkaline Soil	Agriculture	Vermicompost
183	270	Pei, P. et al., 2020	The use of bentonite and organic amendments for remediation of Cd contaminated fields: An environmental perspective	Land Degradation & Development	Vermicompost
184	271	Pei, P. et al., 2021	In-situ stabilization of Cd by sepiolite co–applied with organic amendments in contaminated soils	Ecotoxicology and Environmental Safety	Vermicompost
185	272	Hazarika, T. K. & Malsawmkimi. 2023	Leaf nutrient status and soil properties in Khasi mandarin (Citrus reticulataBlanco) cultivation as influenced by bio-fertiliser enriched organic amendments	Biological Agriculture & Horticulture	Vermicompost
186	273	Wu, D. et al., 2019	Biochar Combined with Vermicompost Increases Crop Production While Reducing Ammonia and Nitrous Oxide Emissions from a Paddy Soil	Pedosphere	Vermicompost
187	274	Uz, I. et al., 2016	Effect of Vermicompost on Chemical and Biological Properties of an Alkaline Soil with High Lime Content during Celery (Apium graveolens L. var. dulce Mill.) Production	Notulae Botanicae Horti Agrobotanici Cluj-Napoca	Vermicompost
188	275	Tejada, M. et al., 2010	Utilization of Vermicomposts in Soil Restoration: Effects on Soil Biological Properties	Soil Science Society of America Journal	Vermicompost
189	276	Shwetha, S. & Narayana, J. 2014	Effect of Vermicompost Alone and Its Combination with Recommended Dose of Fertilizers on Available Nitrogen, Phosphorus, Potassium in Rice Field	J Environ Sci Eng	Vermicompost
190	277	Romaniuk, R. et al., 2011	A Soil Quality Index to Evaluate the Vermicompost Amendments Effects on Soil Properites	Journal of Environmental Protection	Vermicompost
191	278	Manivannan, S. et al., 2009	Effect of vermicompost on soil fertility and crop productivity--beans (Phaseolus vulgaris)	J Environ Biol	Vermicompost
192	279	Khan, K. et al., 2015	Bio-inoculants and vermicompost influence on yield, quality of Andrographis paniculata, and soil properties	Industrial Crops and Products	Vermicompost
193	280	Hafez, E. M. et al., 2021	Minimizing hazard impacts of soil salinity and water stress on wheat plants by soil application of vermicompost and biochar	Physiol Plant	Vermicompost
194	281	Li, J. Z. 2021	Assessing Integrated Nutrient Management in Organic Strawberry Production for Improving Nitrogen Availability, Soil Quality, and Crop Performance	MS	Vermicompost
195	282	Zhu, B. et al., 2024	Soil food web structure coordinated by soil omnivores sustains soil multifunctionality in moderate vermicompost amended fields	Soil Biology and Biochemistry	Vermicompost

## Sheet: Dataset
NUM_T	Study_T	Study	ID	Carbon_types	Reference	Longitude	Latitude	Treatment	Control	Common_id	treatment_mean	control_mean	treatment_SD	control_SD	treatment_n	control_n	Unit	method_R	yi	vi	Multi	Services	Variable	Function
1	780	780	1	LCC	Zhang et al., 2019	121.105	32.322	Chinese milk vetch+60%NPK	100%NPK	1930	36.5	34.25	3.79	5.56	4	4	PLFA	PLFA	0.0636257	0.00928368	Multi	Supporting	Bacteria_richness	Soil biota richness
2	780	780	2	LCC	Zhang et al., 2019	121.105	32.322	Chinese milk vetch+vermicompost+60%NPK	100%NPK	1930	31	34.25	11.11	5.56	4	4	PLFA	PLFA	-0.0996994	0.0386986	Multi	Supporting	Bacteria_richness	Soil biota richness
3	780	780	5	LCC	Zhang et al., 2019	121.105	32.322	F0V0G1: Chinese milk vetch+60%NPK	F0V0G0: 60%NPK	1931	45	43.5	5.78792	6.72681	4	4	PLFA	PLFA	0.0339016	0.0101141	Multi	Supporting	Bacteria_richness	Soil biota richness
4	780	780	6	LCC	Zhang et al., 2019	121.105	32.322	F0V1G1: Chinese milk vetch+vermicompost+60%NPK	F0V0G0: 60%NPK	1931	48.5	43.5	4.60977	6.72681	4	4	PLFA	PLFA	0.108803	0.00823681	Multi	Supporting	Bacteria_richness	Soil biota richness
5	780	780	7	LCC	Zhang et al., 2019	121.105	32.322	F1V1G1: Chinese milk vetch+vermicompost+100%NPK	F1V0G0: 100%NPK	1932	51	40.25	1.87083	7.22409	4	4	PLFA	PLFA	0.236716	0.00838972	Multi	Supporting	Bacteria_richness	Soil biota richness
6	780	780	8	LCC	Zhang et al., 2019	121.105	32.322	F1V0G1: Chinese milk vetch+100%NPK	F1V0G0: 100%NPK	1932	30.25	40.25	3.76663	7.22409	4	4	PLFA	PLFA	-0.285614	0.0119294	Multi	Supporting	Bacteria_richness	Soil biota richness
7	781	781	3	LCC	Wang et al., 2020	121.105	32.322	F0V0G1: Chinese milk vetch+60%NPK	F0V0G0: 60%NPK	1980	48.75	41.5	0.433013	1.11803	4	4	PLFA	PLFA	0.161012	0.000201173	Multi	Supporting	Bacteria_richness	Soil biota richness
8	781	781	4	LCC	Wang et al., 2020	121.105	32.322	F0V1G1: Chinese milk vetch+vermicompost+60%NPK	F0V0G0: 60%NPK	1980	42.25	41.5	2.77263	1.11803	4	4	PLFA	PLFA	0.0179109	0.00125809	Multi	Supporting	Bacteria_richness	Soil biota richness
9	781	781	5	LCC	Wang et al., 2020	121.105	32.322	F1V1G1: Chinese milk vetch+vermicompost+100%NPK	F1V0G0: 100%NPK	1981	43.5	39.75	1.5	1.78536	4	4	PLFA	PLFA	0.0901511	0.000801596	Multi	Supporting	Bacteria_richness	Soil biota richness
10	781	781	6	LCC	Wang et al., 2020	121.105	32.322	F1V0G1: Chinese milk vetch+100%NPK	F1V0G0: 100%NPK	1981	40.5	39.75	4.82183	1.78536	4	4	PLFA	PLFA	0.0186921	0.004048	Multi	Supporting	Bacteria_richness	Soil biota richness
11	372	372	1	LCC	Fernandez et al., 2016	-93.04	44.65	HV: hairy vetch	No‐amendment control (NC)	743	6141	5631	263.365	233.546	4	4	Chao1	16S rRNA	0.0867005	0.000889851	Multi	Supporting	Bacteria_richness	Soil biota richness
12	437	437	1	LCC	Tao et al.,2017	109.5	28.0167	Y1: Vicia villosa	CK: idle soil as control	914	11747	11882	503.785	492.806	3	3	Chao1	16S rRNA	-0.0114268	0.00118647	Multi	Supporting	Bacteria_richness	Soil biota richness
13	437	437	2	LCC		109.5	28.0167	Y2: common vetch	CK: idle soil as control	914	11781	11882	505.243	492.806	3	3	Chao1	16S rRNA	-0.00853659	0.00118647	Multi	Supporting	Bacteria_richness	Soil biota richness
14	437	437	3	LCC		109.5	28.0167	Y3: milk vetch	CK: idle soil as control	914	11054	11882	474.065	492.806	3	3	Chao1	16S rRNA	-0.0722323	0.00118647	Multi	Supporting	Bacteria_richness	Soil biota richness
15	494	494	1	LCC	Zheng et al., 2018	109.933	35.35	GC.CK: crown vetch	C.CK	1042	4211	4355	81	104	3	3	Richness	16S rRNA	-0.0336245	0.000313427	Multi	Supporting	Bacteria_richness	Soil biota richness
16	494	494	2	LCC	Zheng et al., 2018	109.933	35.35	GC.NPK: crown vetch	C.NCK	1043	4196	4413	271	100	3	3	Richness	16S rRNA	-0.050423	0.00156158	Multi	Supporting	Bacteria_richness	Soil biota richness
17	616	616	1	LCC	Cerecetto et al., 2021	-56.3333	-34.6667	CTOF (conventional tillage + cover crop incorporated + organic fertilization): alfalfa (Medicago sativa L.)	CTMF (conventional tillage+mineral fertilization)	1505	804.9	754.5	70.9	152.7	4	4	Richness	16S rRNA	0.0646628	0.0121798	Multi	Supporting	Bacteria_richness	Soil biota richness
18	616	616	2	LCC		-56.3333	-34.6667	RTOF (reduced tillage + cover crop left asmulch + organic fertilization): alfalfa (Medicago sativa L.)	CTMF (conventional tillage+mineral fertilization)	1505	1049.1	754.5	106.4	152.7	4	4	Richness	16S rRNA	0.329633	0.0128115	Multi	Supporting	Bacteria_richness	Soil biota richness
19	694	694	1	LCC	Xu et al., 2021	117.067	31.1	F1M1: Chinese milk vetch (7,500 kg ha-1)	F0M0: no fertilizer	1750	1847	1764	79.2109	73.1619	4	4	Richness	16S rRNA	0.0459787	0.000889851	Multi	Supporting	Bacteria_richness	Soil biota richness
20	694	694	2	LCC	Xu et al., 2021	117.067	31.1	F1M2: Chinese milk vetch, 15,000 kg green manure ha-1	F0M0: no fertilizer	1750	1907	1764	81.7841	73.1619	4	4	Richness	16S rRNA	0.0779474	0.000889851	Multi	Supporting	Bacteria_richness	Soil biota richness
21	694	694	3	LCC	Xu et al., 2021	117.067	31.1	F1M3: Chinese milk vetch, 22,500 kg green manure ha-1	F0M0: no fertilizer	1750	1925	1764	82.5561	73.1619	4	4	Richness	16S rRNA	0.087342	0.000889851	Multi	Supporting	Bacteria_richness	Soil biota richness
22	694	694	4	LCC	Xu et al., 2021	117.067	31.1	F1M4: Chinese milk vetch, 30,000 kg green manure ha-1	F0M0: no fertilizer	1750	1789	1764	76.7235	73.1619	4	4	Richness	16S rRNA	0.0140728	0.000889851	Multi	Supporting	Bacteria_richness	Soil biota richness
23	779	779	2	LCC	Xue WF et al., 2019	121.105	32.3229	Vicia sativa L.	Control: no cover crops	1899	2331.33	2033	92.7374	59.1101	3	3	Richness	16S rRNA	0.136928	0.000809239	Multi	Supporting	Bacteria_richness	Soil biota richness
24	779	779	3	LCC	Xue WF et al., 2019	121.105	32.3229	Melilotus officinalis (L.) Pall.	Control: no cover crops	1899	2119.33	2033	64.9991	59.1101	3	3	Richness	16S rRNA	0.041589	0.000595333	Multi	Supporting	Bacteria_richness	Soil biota richness
25	779	779	4	LCC	Xue WF et al., 2019	121.105	32.3229	Vicia villosa Roth var.	Control: no cover crops	1899	2199	2033	132.544	59.1101	3	3	Richness	16S rRNA	0.0784902	0.00149281	Multi	Supporting	Bacteria_richness	Soil biota richness
26	779	779	5	LCC	Xue WF et al., 2019	121.105	32.3229	Trifolium repens L.	Control: no cover crops	1899	2145.67	2033	162.182	59.1101	3	3	Richness	16S rRNA	0.0539378	0.00218619	Multi	Supporting	Bacteria_richness	Soil biota richness
27	779	779	6	LCC	Xue WF et al., 2019	121.105	32.3229	Medicago sativa L. cv.1	Control: no cover crops	1899	2075.67	2033	39.2966	59.1101	3	3	Richness	16S rRNA	0.0207699	0.000401265	Multi	Supporting	Bacteria_richness	Soil biota richness
28	801	801	1	LCC	Wei et al., 2021	109.415	18.3317	H: Butterfly pea	M: no-till + herbicide	1984	6.26255	5.92462	0.215991	0.262383	6	6	Shannon	16S rRNA	0.0554715	0.00052514	Multi	Supporting	Bacteria_richness	Soil biota richness
29	806	806	1	LCC	Wang, Y. J. et al., 2020	109.933	35.35	WC-4: white clover, 4 years	Clean tillage	2017	8000	8595.74	108.554	86.8433	6	6	Richness	16S rRNA	-0.0718257	4.76994e-05	Multi	Supporting	Bacteria_richness	Soil biota richness
30	806	806	2	LCC	Wang, Y. J. et al., 2020	109.933	35.35	WC-8: white clover, 8 years	Clean tillage	2017	8340.43	8595.74	43.4216	86.8433	6	6	Richness	16S rRNA	-0.030153	2.15293e-05	Multi	Supporting	Bacteria_richness	Soil biota richness
31	806	806	3	LCC	Wang, Y. J. et al., 2020	109.933	35.35	WC-13: white clover, 13 years	Clean tillage	2017	9106.38	8595.74	130.265	86.8433	6	6	Richness	16S rRNA	0.0577083	5.11164e-05	Multi	Supporting	Bacteria_richness	Soil biota richness
32	810	810	1	LCC	Leite, H. M. F. et al., 2021	-48.4296	-22.8243	Sunn hemp	Control: bare fallow	2055	1169.61	1092.81	56.7031	67.9678	4	4	Richness	16S rRNA	0.0679157	0.00155466	Multi	Supporting	Bacteria_richness	Soil biota richness
33	814	814	1	LCC	Wang, Y. et al., 2020	109.933	35.35	WC: white clover cover	CT: conventional tillage	2092	5950.41	5487.6	179.204	96.981	3	3	Chao1	16S rRNA	0.0809691	0.000406437	Multi	Supporting	Bacteria_richness	Soil biota richness
34	815	815	1	LCC	Baril, X. et al., 2022	-74.05	45.55	V: Hairy Vetch	Control	2108	1058	948	51	54	3	3	Richness	16S rRNA	0.109781	0.0018561	Multi	Supporting	Bacteria_richness	Soil biota richness
35	815	815	2	LCC	Baril, X. et al., 2022	-74.05	45.55	V: Hairy Vetch	Control	2109	565	568	48	93	3	3	Richness	16S rRNA	-0.00529569	0.0113419	Multi	Supporting	Bacteria_richness	Soil biota richness
36	816	816	1	LCC	Peralta, A. L. et al., 2018	-85.3927	42.4097	C1cov: corn/1 cover cropcorn with red clover	mC: monoculture corn	2122	7961.19	8283.58	426.439	121.84	4	4	Richness	16S rRNA	-0.0396965	0.000771381	Multi	Supporting	Bacteria_richness	Soil biota richness
37	816	816	2	LCC	Peralta, A. L. et al., 2018	-85.3927	42.4097	CSW1cov: corn-soybean-wheat +red clover cover crop	CSW: corn-soybean-wheat	2123	7602.99	8331.34	255.864	286.323	4	4	Richness	16S rRNA	-0.0914838	0.000578405	Multi	Supporting	Bacteria_richness	Soil biota richness
38	818	818	1	LCC	Ghotbi, M. et al., 2022	-0.9	10.8333	Residue+CP, Up-slope: residue retained and combined with cowpea as a cover crop	NoResidue-NoCP, Up-slope: no residues retained with no cowpea added	2140	4071	3755	148	123	24	24	Richness	16S rRNA	0.0808004	9.97767e-05	Multi	Supporting	Bacteria_richness	Soil biota richness
39	818	818	2	LCC	Ghotbi, M. et al., 2022	-0.9	10.8333	Residue+CP, Foot-slope: residue retained and combined with cowpea as a cover crop	NoResidue-NoCP, Foot-slope: no residues retained with no cowpea added	2141	4877	4776	98	109	24	24	Richness	16S rRNA	0.0209269	3.85269e-05	Multi	Supporting	Bacteria_richness	Soil biota richness
40	819	819	1	LCC	Yang, D. et al., 2020	117.15	36.15	GMNM: green manure with no mulching	RTNM: rotary tillage with no mulching	2154	6915.11	6549.07	17.7462	27.0419	3	3	Chao1	16S rRNA	0.0543866	7.87849e-06	Multi	Supporting	Bacteria_richness	Soil biota richness
41	819	819	2	LCC	Yang, D. et al., 2020	117.15	36.15	GMMF: green manure with mulching film	RTMF: rotary tillage with mulching film	2155	6988.82	6691.51	24.5067	9.71821	3	3	Chao1	16S rRNA	0.043472	4.80173e-06	Multi	Supporting	Bacteria_richness	Soil biota richness
42	820	820	1	LCC	Zheng, W. et al., 2021	109.933	35.35	Cover crop	CK	2168	4234.23	4324.32	54.0541	162.162	12	12	Richness	16S rRNA	-0.0210534	0.000130768	Multi	Supporting	Bacteria_richness	Soil biota richness
43	820	820	2	LCC	Zheng, W. et al., 2021	109.933	35.35	Fertilizer+cover crop	Fertilizer	2169	4144.14	4216.22	126.126	234.234	12	12	Richness	16S rRNA	-0.0172418	0.000334392	Multi	Supporting	Bacteria_richness	Soil biota richness
44	821	821	1	LCC	Gao, S. J. et al., 2015	111.867	26.75	RRV: rice-ricemilk vetch	RRF: rice-rice-winter fallow	2172	5678	6985	243.508	289.703	3	3	Richness	16S rRNA	-0.207166	0.00118647	Multi	Supporting	Bacteria_richness	Soil biota richness
45	822	822	1	LCC	Huang, M. et al., 2022	112.467	26.8833	MRR: green manure-rice-rice, (Chinese milkvetch )	FRR: winter fallow-rice-rice	2173	2741	2710	117.551	112.397	4	4	Richness	16S rRNA	0.0113742	0.000889851	Multi	Supporting	Bacteria_richness	Soil biota richness
46	905	905	1	LCC	Yang, J. et al., 2019	-109.5	35.35	AW: White clover (Trifolium repens)	CT, as a control treatment	2186	23.5	15.42	0.66	2.1	3	3	Richness	16S rRNA	0.421335	0.0064452	Multi	Supporting	Bacteria_richness	Soil biota richness
47	905	905	2	LCC	Yang, J. et al., 2019	-109.5	35.35	AC: Crown vetch (Coronilla varia L.)	CT, as a control treatment	2186	23.17	15.42	0.52	2.1	3	3	Richness	16S rRNA	0.407193	0.00635017	Multi	Supporting	Bacteria_richness	Soil biota richness
48	905	905	3	LCC	Yang, J. et al., 2019	-109.5	35.35	AH: bird’s foot trefoil (Lotus corniculatus L.)	CT, as a control treatment	2186	19.25	15.42	0.25	2.1	3	3	Richness	16S rRNA	0.221846	0.0062385	Multi	Supporting	Bacteria_richness	Soil biota richness
49	906	906	1	LCC	Li, H. et al., 2023	103.79	29.93	MV: Chinese milk vetch	CT: clean tillage	2197	3051	3368	133	106	3	3	Richness	16S rRNA	-0.0988497	0.000963605	Multi	Supporting	Bacteria_richness	Soil biota richness
50	906	906	2	LCC	Li, H. et al., 2023	103.79	29.93	WC: White clover	CT: clean tillage	2197	2824	3368	99	106	3	3	Richness	16S rRNA	-0.176165	0.000739833	Multi	Supporting	Bacteria_richness	Soil biota richness
51	906	906	3	LCC	Li, H. et al., 2023	103.79	29.93	CV: Common vetch	CT: clean tillage	2197	3105	3368	86	106	3	3	Richness	16S rRNA	-0.0813054	0.000585889	Multi	Supporting	Bacteria_richness	Soil biota richness
52	908	908	1	LCC	Che, T. et al., 2022	117.167	39.35	HV, legume hairy vetch (V. villosa Roth, Fabaceae)	CK, winter fallow	2212	1965.38	2056.41	0.981173	19.9503	3	3	Richness	16S rRNA	-0.0452739	3.14561e-05	Multi	Supporting	Bacteria_richness	Soil biota richness
53	909	909	1	LCC	Wang, Y. et al., 2021	-109.5	35.35	WC: white clover cover	CT: conventional tillage	2222	9293.12	8916.77	398.547	369.823	3	3	Richness	16S rRNA	0.0413413	0.00118647	Multi	Supporting	Bacteria_richness	Soil biota richness
54	910	910	1	LCC	Narayana, N. K. etal., 2022	-88.9833	34.1167	Vetch (Vicia villosa)	Control (naturally seeded weeds)	2223	1054.36	998.318	46.9903	40.4875	6	6	Richness	16S rRNA	0.0546214	0.000605172	Multi	Supporting	Bacteria_richness	Soil biota richness
55	914	914	1	LCC	Fernandez, A. L. et al., 2016	-93.04	44.65	HV: hairy vetch	NC: no-amendment control	2242	6141	5631	263.365	233.546	4	4	Richness	16S rRNA	0.0867005	0.000889851	Multi	Supporting	Bacteria_richness	Soil biota richness
56	915	915	1	LCC	Aiyer, H. et al., 2022	-63.1737	46.3465	Alfalfa	Unmanaged	2243	4.8318	4.9159	0.0336	0.0398	4	4	phylogenetic diversity	16S rRNA	-0.0172558	2.84763e-05	Multi	Supporting	Bacteria_richness	Soil biota richness
57	915	915	2	LCC	Aiyer, H. et al., 2022	-63.1737	46.3465	Crimson clover	Unmanaged	2243	4.8333	4.9159	0.0352	0.0398	4	4	phylogenetic diversity	16S rRNA	-0.0169454	2.96468e-05	Multi	Supporting	Bacteria_richness	Soil biota richness
58	917	917	1	LCC	Hu, Y. et al., 2023	119.148	30.0506	CMV: Chinese milk vetch	NC: no cover crop	2247	3394.03	2811.94	89.5522	134.328	3	3	Richness	16S rRNA	0.188143	0.00099274	Multi	Supporting	Bacteria_richness	Soil biota richness
59	919	919	1	LCC	Ferreira Leite, H. M. et al., 2021	-48.4296	-22.8243	Sunn hemp	Fallow	2272	1167.28	1091.36	57.2013	68.3933	4	4	Richness	16S rRNA	0.0672568	0.00158216	Multi	Supporting	Bacteria_richness	Soil biota richness
60	920	920	1	LCC	Li, H. et al., 2023	-83.4499	33.8693	CC: an annual crimson clover (Trifolium incarnatum L.) (CC) system	NC: No Cover (NC) control	2282	10.5563	10.4889	0.0607573	0.129292	3	3	Shannon	16S rRNA	0.00640528	6.16899e-05	Multi	Supporting	Bacteria_richness	Soil biota richness
61	920	920	2	LCC	Li, H. et al., 2023	-83.4499	33.8693	LM: a perennial white clover (Trifolium pratense L.) living mulch (LM) system	NC: No Cover (NC) control	2282	10.6841	10.4889	0.0054567	0.129292	3	3	Shannon	16S rRNA	0.018436	5.07347e-05	Multi	Supporting	Bacteria_richness	Soil biota richness
62	922	922	1	LCC	Wang, Y. et al., 2023	98.8872	24.9661	SC: Siratro cover	CT: conventional tillage with bare soil	2293	251.572	381.761	47.1656	107.757	4	4	Richness	16S rRNA	-0.417064	0.0287055	Multi	Supporting	Bacteria_richness	Soil biota richness
63	925	925	1	LCC	Zheng, W. et al., 2018	109.933	35.35	GC: crown vetch (Coronilla varia L.)	CT: conventional approach	2317	3692	3648	87	115	3	3	Richness	16S rRNA	0.0119892	0.000516351	Multi	Supporting	Bacteria_richness	Soil biota richness
64	926	926	1	LCC	Fernandez, A. Z. 2015	-93.04	44.65	HV, hairy vetch	NC, no-amendment control	2330	6141	5631	263.365	233.546	4	4	Richness	16S rRNA	0.0867005	0.000889851	Multi	Supporting	Bacteria_richness	Soil biota richness
65	928	928	1	LCC	de Lima, S. F. et al., 2021	-52.6008	-18.9275	Crotalaria ochroleuca	Fallow	2339	3.7655	3.7897	0.0140306	0.017602	4	4	Shannon	16S rRNA	-0.00640621	8.86427e-06	Multi	Supporting	Bacteria_richness	Soil biota richness
66	929	929	1	LCC	Zheng, W. et al., 2018	109.933	35.35	GCCK: crown vetch (Coronilla varia L.) with no fertilizer	CCK: no cover crop with no fertilizer	2346	5320	5586	228.155	231.679	3	3	Chao1	16S rRNA	-0.0487902	0.00118647	Multi	Supporting	Bacteria_richness	Soil biota richness
67	929	929	2	LCC	Zheng, W. et al., 2018	109.933	35.35	GCNPK: crown vetch (Coronilla varia L.) with chemical fertilizer	CNPK: no cover crop with chemical fertilizer	2347	5171	5091	221.765	211.149	3	3	Chao1	16S rRNA	0.0155918	0.00118647	Multi	Supporting	Bacteria_richness	Soil biota richness
68	930	930	1	LCC	Kim, N. et al., 2020	-88.227	40.057	CcrShv: hairy vetch (Vicia villosa Roth.) after soybean	CT: bare fallow control	2364	213.62	208.15	9.16136	8.63302	4	4	Richness	16S rRNA	0.0259398	0.000889851	Multi	Supporting	Bacteria_richness	Soil biota richness
69	932	932	1	LCC	Yan, C. et al., 2024	110.26	21.16	CS: Stylosanthes guianensis cover, legume	CK: control	2371	1433	983	102.686	67.9375	4	4	Richness	16S rRNA	0.376916	0.00247786	Multi	Supporting	Bacteria_richness	Soil biota richness
70	935	935	1	LCC	Duan, N. et al., 2022	-88.8465	35.6231	Vetch-CN0	No-cover-CN0	2403	7036.07	6252.46	5.67883	445.588	4	4	Chao1	16S rRNA	0.118074	0.00126988	Multi	Supporting	Bacteria_richness	Soil biota richness
71	935	935	2	LCC	Duan, N. et al., 2022	-88.8465	35.6231	Vetch-CN60	No-cover-CN60	2404	5722.95	6073.77	977.988	339.542	4	4	Chao1	16S rRNA	-0.059495	0.00808203	Multi	Supporting	Bacteria_richness	Soil biota richness
72	935	935	3	LCC	Duan, N. et al., 2022	-88.8465	35.6231	Vetch-NTN0	No-cover-NTN0	2405	6003.28	6365.57	457.351	500.586	4	4	Chao1	16S rRNA	-0.0585986	0.00299702	Multi	Supporting	Bacteria_richness	Soil biota richness
73	935	935	4	LCC	Duan, N. et al., 2022	-88.8465	35.6231	Vetch-NTN60	No-cover-NTN60	2406	5890.16	6050.82	519.615	204.774	4	4	Chao1	16S rRNA	-0.0269099	0.00223191	Multi	Supporting	Bacteria_richness	Soil biota richness
74	936	936	1	LCC	Zhou, Q. et al., 2023	117.067	28.7	T1 (winter milk vetch)	T0 (winter fallow)	2407	9.7526	9.3873	0.0214	0.0311	3	3	Shannon	16S rRNA	0.0381762	5.26359e-06	Multi	Supporting	Bacteria_richness	Soil biota richness
75	943	943	1	LCC	Li, T. et al., 2022	108.338	34.4472	Ms: alfalfa inter-planting	CK: clearing tillage (control)	2443	2550.71	1844.46	214.26	595.69	4	4	Chao1	16S rRNA	0.324185	0.0278401	Multi	Supporting	Bacteria_richness	Soil biota richness
76	951	951	1	LCC	Habteselassie, M. et al., 2022	-83.4167	33.9167	PL100: crimson clover (Trifolium incarnatum L.)	control where no N was added	2533	5989.85	5725.89	36.2582	72.5163	4	4	Chao1	16S rRNA	0.0450683	4.92588e-05	Multi	Supporting	Bacteria_richness	Soil biota richness
77	952	952	1	LCC	Xu, J. et al., 2023	119.057	28.935	MG, Chinese milk vetch combined with mineral fertilizer	CF, fallow soil with mineral fertilizer	2534	1605.48	1159.02	140.64	82.84	3	3	Chao1	16S rRNA	0.325848	0.00426077	Multi	Supporting	Bacteria_richness	Soil biota richness
78	952	952	2	LCC	Xu, J. et al., 2023	119.057	28.935	MH, Chinese milk vetch combined with humic acid fertilizer	HAF, fallow soil with humic acid fertilizer	2535	1855.25	1498	23.49	140.14	3	3	Chao1	16S rRNA	0.213889	0.00297072	Multi	Supporting	Bacteria_richness	Soil biota richness
79	952	952	3	LCC	Xu, J. et al., 2023	119.057	28.935	MO, Chinese milk vetch combined with organic manure	OMF, fallow soil with organic manure	2536	1839.13	1666.1	106.18	70.43	3	3	Chao1	16S rRNA	0.0988071	0.00170672	Multi	Supporting	Bacteria_richness	Soil biota richness
80	956	956	1	LCC	Guo, L. et al., 2024	119.45	32.05	HV: living hairy vetch mulch	BF: black ground fabric mulch	2594	4327	4832	167.51	97.98	3	3	Richness	16S rRNA	-0.110386	0.000636615	Multi	Supporting	Bacteria_richness	Soil biota richness
81	957	957	1	LCC	Yang, Y. et al., 2021	110	35	GM: NP + green manure (Vicia villosa Roth)	CK: control without fertilizer	2608	2593.33	2694.33	58.9765	142.385	3	3	Richness	16S rRNA	-0.0382068	0.0011033	Multi	Supporting	Bacteria_richness	Soil biota richness
82	960	960	1	LCC	Qian, X. et al., 2015	109.477	35.7983	White clover	No mulch	2627	22.3	15.7	0.6	0.6	3	3	Richness	16S rRNA	0.350926	0.000728143	Multi	Supporting	Bacteria_richness	Soil biota richness
83	960	960	2	LCC	Qian, X. et al., 2015	109.477	35.7983	Crown vetch	No mulch	2627	25	15.7	1	0.6	3	3	Richness	16S rRNA	0.465215	0.00102017	Multi	Supporting	Bacteria_richness	Soil biota richness
84	961	961	1	LCC	Tao, J. et al., 2018	109.5	28.0167	Y1: Vicia villosa	CK: idle soil as control	2636	9082	9244	389.493	383.395	3	3	Richness	16S rRNA	-0.0176803	0.00118647	Multi	Supporting	Bacteria_richness	Soil biota richness
85	961	961	2	LCC	Tao, J. et al., 2018	109.5	28.0167	Y2: common vetch	CK: idle soil as control	2636	9204	9244	394.725	383.395	3	3	Richness	16S rRNA	-0.00433652	0.00118647	Multi	Supporting	Bacteria_richness	Soil biota richness
86	961	961	3	LCC	Tao, J. et al., 2018	109.5	28.0167	Y3: milk vetch	CK: idle soil as control	2636	8557	9244	366.978	383.395	3	3	Richness	16S rRNA	-0.077225	0.00118647	Multi	Supporting	Bacteria_richness	Soil biota richness
87	963	963	1	LCC	Bai, N. et al., 2022	121.306	31.3917	RB: rice–bean (green manure) rotation	RF: rice–fallow rotation	2644	5656	6435	717	1089	3	3	Chao1	16S rRNA	-0.129035	0.0149031	Multi	Supporting	Bacteria_richness	Soil biota richness
88	965	965	1	LCC	Liang, H. et al., 2023	103.113	25.1864	SV: tobacco–smooth vetch rotation	F: tobacco–winter fallow	2656.1	1240	1140	53.179	47.2815	3	3	Richness	16S rRNA	0.0840831	0.00118647	Multi	Supporting	Bacteria_richness	Soil biota richness
89	966	966	1	LCC	Wang, F. et al., 2022	107.938	26.3922	CFMV1 (chemical fertilizers + 11,250 kg ha−1 CMV)	CF (chemical fertilizers)	2657	6332	6272	1033	1057	3	3	Richness	16S rRNA	0.00952086	0.0183386	Multi	Supporting	Bacteria_richness	Soil biota richness
90	966	966	2	LCC	Wang, F. et al., 2022	107.938	26.3922	CFMV2 (chemical fertilizers + 22,500 kg ha−1 CMV)	CF (chemical fertilizers)	2657	6305	6272	973	1057	3	3	Richness	16S rRNA	0.00524769	0.0174055	Multi	Supporting	Bacteria_richness	Soil biota richness
91	966	966	3	LCC	Wang, F. et al., 2022	107.938	26.3922	CFMV3 (chemical fertilizers + 45,000 kg ha−1 CMV)	CF (chemical fertilizers)	2657	5909	6272	1014	1057	3	3	Richness	16S rRNA	-0.0596187	0.0192829	Multi	Supporting	Bacteria_richness	Soil biota richness
92	967	967	1	LCC	Pu, J. et al., 2023	107.856	23.0114	M: Chinese milk vetch coupled with no nitrogen fertilizer	N: inter fallow coupled with nitrogen fertilizer	2670	3142	3367	134.749	139.646	3	3	Richness	16S rRNA	-0.0691626	0.00118647	Multi	Supporting	Bacteria_richness	Soil biota richness
93	967	967	2	LCC	Pu, J. et al., 2023	107.856	23.0114	MN60: Chinese milk vetch coupled with 60 nitrogen fertilizer	N: inter fallow coupled with nitrogen fertilizer	2670	3378	3367	144.87	139.646	3	3	Richness	16S rRNA	0.00326168	0.00118647	Multi	Supporting	Bacteria_richness	Soil biota richness
94	967	967	3	LCC	Pu, J. et al., 2023	107.856	23.0114	MN80: Chinese milk vetch coupled with 80 nitrogen fertilizer	N: inter fallow coupled with nitrogen fertilizer	2670	3411	3367	146.285	139.646	3	3	Richness	16S rRNA	0.0129834	0.00118647	Multi	Supporting	Bacteria_richness	Soil biota richness
95	967	967	4	LCC	Pu, J. et al., 2023	107.856	23.0114	MN100: Chinese milk vetch coupled with 80 nitrogen fertilizer	N: inter fallow coupled with nitrogen fertilizer	2670	3498	3367	150.016	139.646	3	3	Richness	16S rRNA	0.0381692	0.00118647	Multi	Supporting	Bacteria_richness	Soil biota richness
96	971	971	1	LCC	Zhu, M. et al., 2022	108.922	30.4781	CFM3: chemical fertilisers combined with green manure (Vicia villosa Roth., var.	CK: chemical fertilisers	2698	799	788	21	16	3	3	Richness	16S rRNA	0.0138629	0.000367688	Multi	Supporting	Bacteria_richness	Soil biota richness
97	972	972	1	LCC	Yang, R. et al., 2023	100.183	39.35	RT3: green manure rotation, common vetch-M−G−M−G−M−G	RT1: conventional maize monoculture	2705	1264	1253	72	88	3	3	Chao1	16S rRNA	0.00874062	0.00272571	Multi	Supporting	Bacteria_richness	Soil biota richness
98	972	972	2	LCC	Yang, R. et al., 2023	100.183	39.35	RT4: green manure rotation, common vetch-G−-MM−G−M−G	RT1: conventional maize monoculture	2705	1237	1253	78	88	3	3	Chao1	16S rRNA	-0.0128516	0.0029695	Multi	Supporting	Bacteria_richness	Soil biota richness
99	973	973	1	LCC	Zhou, G. et al., 2023	102.667	38.6167	GM: 45,000 kg green manure ha−1	CF: 375 kg N ha−1, urea 46% N	2714	3860.87	3373.91	69.5652	86.9566	3	3	Richness	16S rRNA	0.134819	0.000329636	Multi	Supporting	Bacteria_richness	Soil biota richness
100	976	976	1	LCC	Yang, Y. et al., 2020	109.433	34.8667	NP + green manure (GM; the green manure was hairy vetch	CK: control, no fertilizer	2748	1648.5	1659	70.698	68.807	3	3	Richness	16S rRNA	-0.00634923	0.00118647	Multi	Supporting	Bacteria_richness	Soil biota richness
101	977	977	1	LCC	Xiang, X. et al. Nutrient improvement and soil acidification inducing contrary effects on bacterial community structure following application of hairy vetch (Vicia villosa Roth L.) in Ultisol. Agriculture, Ecosystems & Environment 312 (2021).	106.586	28.1831	NPKG: mineral fertilization with planting hairy vetch	NPK: mineral fertilization and removal of peanut straw	2749	1267.53	1371.43	116.883	244.156	9	9	Richness	16S rRNA	-0.0787809	0.00446645	Multi	Supporting	Bacteria_richness	Soil biota richness
102	982	982	1	LCC	Zhang, J. et al., 2022	114.083	32.1167	MV22.5, 22.5 Mg ha−1 MV-Chinese milk vetch	MV0, no addition of MV	2791	4329.6	4518.9	96.8	318.3	4	4	Chao1	16S rRNA	-0.0427934	0.00136533	Multi	Supporting	Bacteria_richness	Soil biota richness
103	982	982	2	LCC	Zhang, J. et al., 2022	114.083	32.1167	MV30, 30 Mg ha−1 MV	MV0, no addition of MV	2791	4149.3	4518.9	316.8	318.3	4	4	Chao1	16S rRNA	-0.085329	0.0026977	Multi	Supporting	Bacteria_richness	Soil biota richness
104	982	982	3	LCC	Zhang, J. et al., 2022	114.083	32.1167	MV45, 45 Mg ha−1 MV	MV0, no addition of MV	2791	4125.7	4518.9	338.5	318.3	4	4	Chao1	16S rRNA	-0.0910329	0.00292327	Multi	Supporting	Bacteria_richness	Soil biota richness
105	982	982	4	LCC	Zhang, J. et al., 2022	114.083	32.1167	MV60, 60 Mg ha−1 MV	MV0, no addition of MV	2791	4170.8	4518.9	361.6	318.3	4	4	Chao1	16S rRNA	-0.0801607	0.0031195	Multi	Supporting	Bacteria_richness	Soil biota richness
106	984	984	1	LCC	Zheng, S. et al., 2022	113.162	27.9161	MV (no NPK fertilizer, 22,500 kg ha−1 fresh MV plants incorporated into the top 20 cm soil)	CK (no NPK fertilizer and MV)	2808	2756.82	2359.09	125.682	140	3	3	Chao1	16S rRNA	0.155801	0.00186674	Multi	Supporting	Bacteria_richness	Soil biota richness
107	984	984	2	LCC	Zheng, S. et al., 2022	113.162	27.9161	MVCF (22,500 kg ha−1 fresh MV plants incorporated into the top 20 cm soil and amount of NPK fertilizer same as that in the CF treatment)	CF (N 150 kg ha−1, P 33 kg ha−1, and K 100 kg ha−1)	2809	2760	2623.18	54.0909	22.2727	3	3	Chao1	16S rRNA	0.0508427	0.00015206	Multi	Supporting	Bacteria_richness	Soil biota richness
108	986	986	1	LCC	Li, J. et al., 2023	116.299	28.5939	M1, NPK plus milk vetch manure in early rice	NPK, mineral NPK fertilizer	2821	11960.3	11284.8	1350.99	913.907	3	3	Richness	16S rRNA	0.058136	0.00643932	Multi	Supporting	Bacteria_richness	Soil biota richness
109	986	986	2	LCC	Li, J. et al., 2023	116.299	28.5939	M2, M1 plus farmyard manure in late rice and rice straw incorporation during milk vetch	NPK, mineral NPK fertilizer	2821	13986.8	11284.8	2423.84	913.907	3	3	Richness	16S rRNA	0.214657	0.0121967	Multi	Supporting	Bacteria_richness	Soil biota richness
110	992	992	1	LCC	Li, G. et al., 2024	116.586	28.5497	HV, hairy vetch (Vicia villosa Roth, Fabaceae) in monoculture	Control, non-amended treatment	2863	735.294	644.118	82.533	72.0288	6	6	Richness	16S rRNA	0.132389	0.00418398	Multi	Supporting	Bacteria_richness	Soil biota richness
111	995	995	1	LCC	Feng, B. et al., 2019	120.2	30.3	N0-RG: rice–green manure (Chinese milk vetch; RG)	N0-RF: Rice-fallow	2886	13694	14070	587.285	583.553	3	3	Richness	16S rRNA	-0.0270871	0.00118647	Multi	Supporting	Bacteria_richness	Soil biota richness
112	995	995	2	LCC	Feng, B. et al., 2019	120.2	30.3	N1-RG: rice–green manure (Chinese milk vetch; RG)	N1-RF: Rice-fallow	2887	14018	14118	601.18	585.544	3	3	Richness	16S rRNA	-0.00710836	0.00118647	Multi	Supporting	Bacteria_richness	Soil biota richness
113	996	996	1	LCC	Sun Q. et al., 2023	13.0333	37.6667	cover crop	conventional tillage	2902	4069	3798	174.504	157.522	5	5	Richness	16S rRNA	0.0689227	0.000711881	Multi	Supporting	Bacteria_richness	Soil biota richness
114	1001	1001	1	LCC	Zhang, X. et al., 2017	111.876	26.7617	MVrice-rice-Chinese milk vetch	WF: rice-rice-winter fallow	2950	5259	4825.3	498.5	249.4	3	3	Richness	16S rRNA	0.086068	0.00388552	Multi	Supporting	Bacteria_richness	Soil biota richness
115	1015	1015	1	LCC	Camacho-Sanchez, M. et al., 2023	-5.96278	37.5133	OM: organic management	CM: conventional management	3015	1565.5	1929.5	67.1385	80.026	3	3	Richness	16S rRNA	-0.209056	0.00118647	Multi	Supporting	Bacteria_richness	Soil biota richness
116	1020	1020	1	LCC	Qi, G. et al., 2020	109.65	30.6167	PT: pea-tobacco	CT: continuously planting tobacco	3041	5061.67	7277.33	1010.01	1556.97	3	3	Richness	16S rRNA	-0.363068	0.0285301	Multi	Supporting	Bacteria_richness	Soil biota richness
117	1020	1020	2	LCC	Qi, G. et al., 2020	109.65	30.6167	PF1: pea-pea-tobacco	CT: continuously planting tobacco	3041	5042	7277.33	1460.71	1556.97	3	3	Richness	16S rRNA	-0.366961	0.0432349	Multi	Supporting	Bacteria_richness	Soil biota richness
118	1020	1020	3	LCC	Qi, G. et al., 2020	109.65	30.6167	PF2: pea-pea-pea-tobacco	CT: continuously planting tobacco	3041	5882.67	7277.33	998.26	1556.97	3	3	Richness	16S rRNA	-0.212753	0.0248567	Multi	Supporting	Bacteria_richness	Soil biota richness
119	1021	1021	1	LCC	Zhong, Z. et al., 2018	117.95	26.4167	TPC: peaches with C. rotundifolia	TPN; control treatment	3047	3095	2899	89.9	26.6	3	3	Chao1	16S rRNA	0.0654221	0.000309304	Multi	Supporting	Bacteria_richness	Soil biota richness
120	1021	1021	2	LCC	Zhong, Z. et al., 2018	117.95	26.4167	TPA: peaches with A. pintoi mulching	TPN; control treatment	3047	2978	2899	95.2	26.6	3	3	Chao1	16S rRNA	0.0268861	0.00036871	Multi	Supporting	Bacteria_richness	Soil biota richness
121	480	480	1	LCC	Somenahally et al., 2018	-98.0362	35.5733	NT-org-N: Legume green manure (cowpea)	NT-no-N	1026	49	89	2.96671	5.68287	4	4	Richness	ITS	-0.596816	0.00193571	Multi	Supporting	Fungi_richness	Soil biota richness
122	480	480	2	LCC		-98.0362	35.5733	CT-org-N: Legume green manure (cowpea)	CT-no-N	1027	55	97	3.32998	6.19369	4	4	Richness	ITS	-0.567378	0.00193571	Multi	Supporting	Fungi_richness	Soil biota richness
123	494	494	1	LCC	Zheng et al., 2018	109.933	35.35	GC.CK: crown vetch	C.CK	1044	523	516	38	40	3	3	Richness	ITS	0.0134747	0.0037628	Multi	Supporting	Fungi_richness	Soil biota richness
124	494	494	2	LCC	Zheng et al., 2018	109.933	35.35	GC.NPK: crown vetch	C.NCK	1045	442	468	31	24	3	3	Richness	ITS	-0.0571584	0.00251629	Multi	Supporting	Fungi_richness	Soil biota richness
125	694	694	1	LCC	Xu et al., 2021	117.067	31.1	F1M1: Chinese milk vetch (7,500 kg ha-1)	F0M0: no fertilizer	1753	211	120	12.775	7.66229	4	4	Richness	ITS	0.564366	0.00193571	Multi	Supporting	Fungi_richness	Soil biota richness
126	694	694	2	LCC		117.067	31.1	F1M2: Chinese milk vetch, 15,000 kg green manure ha-1	F0M0: no fertilizer	1753	146	120	8.83958	7.66229	4	4	Richness	ITS	0.196115	0.00193571	Multi	Supporting	Fungi_richness	Soil biota richness
127	694	694	3	LCC		117.067	31.1	F1M3: Chinese milk vetch, 22,500 kg green manure ha-1	F0M0: no fertilizer	1753	110	120	6.65996	7.66229	4	4	Richness	ITS	-0.0870114	0.00193571	Multi	Supporting	Fungi_richness	Soil biota richness
128	694	694	4	LCC		117.067	31.1	F1M4: Chinese milk vetch, 30,000 kg green manure ha-1	F0M0: no fertilizer	1753	142	120	8.5974	7.66229	4	4	Richness	ITS	0.168335	0.00193571	Multi	Supporting	Fungi_richness	Soil biota richness
129	801	801	1	LCC	Wei et al., 2021	109.415	18.3317	H: Butterfly pea	M: no-till + herbicide	1985	907.216	600.987	21.8785	29.8091	3	3	Richness	ITS	0.411807	0.00101392	Multi	Supporting	Fungi_richness	Soil biota richness
130	806	806	1	LCC	Wang, Y. J. et al., 2020	109.933	35.35	WC-4: white clover, 4 years	Clean tillage	2018	823.009	833.628	35.2177	13.5453	6	6	Richness	ITS	-0.0128207	0.000349186	Multi	Supporting	Fungi_richness	Soil biota richness
131	806	806	2	LCC	Wang, Y. J. et al., 2020	109.933	35.35	WC-8: white clover, 8 years	Clean tillage	2018	892.035	833.628	18.9633	13.5453	6	6	Richness	ITS	0.0677182	0.000119323	Multi	Supporting	Fungi_richness	Soil biota richness
132	806	806	3	LCC	Wang, Y. J. et al., 2020	109.933	35.35	WC-13: white clover, 13 years	Clean tillage	2018	1088.5	833.628	43.3447	13.5453	6	6	Richness	ITS	0.266764	0.000308285	Multi	Supporting	Fungi_richness	Soil biota richness
133	814	814	1	LCC	Wang, Y. et al., 2020	109.933	35.35	WC: white clover cover	CT: conventional tillage	2093	968.465	697.925	27.9448	33.0257	3	3	Chao1	ITS	0.3276	0.00102392	Multi	Supporting	Fungi_richness	Soil biota richness
134	815	815	1	LCC	Baril, X. et al., 2022	-74.05	45.55	V: Hairy Vetch	Control	2110	133	116	17	9	3	3	Richness	ITS	0.136759	0.00745249	Multi	Supporting	Fungi_richness	Soil biota richness
135	815	815	2	LCC	Baril, X. et al., 2022	-74.05	45.55	V: Hairy Vetch	Control	2111	211	204	18	16	3	3	Richness	ITS	0.0337381	0.00447631	Multi	Supporting	Fungi_richness	Soil biota richness
136	817	817	1	LCC	Ding, T. T. et al., 2021	107.85	35.65	B: apple orchard intercropping with Medicago sativa	A: apple orchard with clean cultivated	2134	1427	1296	86.3978	82.7528	4	4	Richness	ITS	0.0962917	0.00193571	Multi	Supporting	Fungi_richness	Soil biota richness
137	817	817	2	LCC	Ding, T. T. et al., 2021	107.85	35.65	C: apple orchard intercropping with Trifolium repens	A: apple orchard with clean cultivated	2134	1414	1296	85.6107	82.7528	4	4	Richness	ITS	0.08714	0.00193571	Multi	Supporting	Fungi_richness	Soil biota richness
138	820	820	1	LCC	Zheng, W. et al., 2021	109.933	35.35	Cover crop	CK	2170	696.581	811.966	222.222	149.573	12	12	Richness	ITS	-0.153274	0.0113089	Multi	Supporting	Fungi_richness	Soil biota richness
139	820	820	2	LCC	Zheng, W. et al., 2021	109.933	35.35	Fertilizer+cover crop	Fertilizer	2171	807.692	841.88	55.5556	119.658	12	12	Richness	ITS	-0.0414567	0.00207772	Multi	Supporting	Fungi_richness	Soil biota richness
140	906	906	1	LCC	Li, H. et al., 2023	103.79	29.93	MV: Chinese milk vetch	CT: clean tillage	2198	637	866	60	62	3	3	Richness	ITS	-0.307115	0.00466589	Multi	Supporting	Fungi_richness	Soil biota richness
141	906	906	2	LCC	Li, H. et al., 2023	103.79	29.93	WC: White clover	CT: clean tillage	2198	686	866	68	62	3	3	Richness	ITS	-0.233007	0.00498382	Multi	Supporting	Fungi_richness	Soil biota richness
142	906	906	3	LCC	Li, H. et al., 2023	103.79	29.93	CV: Common vetch	CT: clean tillage	2198	719	866	8	62	3	3	Richness	ITS	-0.186024	0.00174981	Multi	Supporting	Fungi_richness	Soil biota richness
143	908	908	1	LCC	Che, T. et al., 2022	117.167	39.35	HV, legume hairy vetch (V. villosa Roth, Fabaceae)	CK, winter fallow	2213	307.556	426.667	5.66893	0.907041	3	3	Richness	ITS	-0.327347	0.000114755	Multi	Supporting	Fungi_richness	Soil biota richness
144	910	910	2	LCC	Narayana, N. K. etal., 2022	-88.9833	34.1167	Vetch (Vicia villosa)	Control (naturally seeded weeds)	2224	183.855	215.556	29.3277	21.0142	6	6	Richness	ITS	-0.159069	0.00582484	Multi	Supporting	Fungi_richness	Soil biota richness
145	911	911	1	LCC	Wang, Z. et al., 2022	81.0667	40.9333	A, Ground cover with alfalfa green manure in apple orchards	QG, orchard clearing tillage	2228	420	346	45	4	3	3	Richness	ITS	0.193816	0.00387108	Multi	Supporting	Fungi_richness	Soil biota richness
146	913	913	1	LCC	Cloutier, M. L. et al., 2020	-77.9167	40.7167	Clover	Follow	2241	2528	2156	180	130	4	4	Richness	ITS	0.159174	0.00217638	Multi	Supporting	Fungi_richness	Soil biota richness
147	913	913	2	LCC	Cloutier, M. L. et al., 2020	-77.9167	40.7167	Pea	Follow	2241	2703	2156	243	130	4	4	Richness	ITS	0.226108	0.00292943	Multi	Supporting	Fungi_richness	Soil biota richness
148	915	915	1	LCC	Aiyer, H. et al., 2022	-63.1737	46.3465	Alfalfa	Unmanaged	2244	14.7507	14.4526	0.1788	0.4553	4	4	phylogenetic diversity	ITS	0.0204162	0.000284842	Multi	Supporting	Fungi_richness	Soil biota richness
149	915	915	2	LCC	Aiyer, H. et al., 2022	-63.1737	46.3465	Crimson clover	Unmanaged	2244	14.2466	14.4526	0.3252	0.4553	4	4	phylogenetic diversity	ITS	-0.014356	0.000378372	Multi	Supporting	Fungi_richness	Soil biota richness
150	922	922	1	LCC	Wang, Y. et al., 2023	98.8872	24.9661	SC: Siratro cover	CT: conventional tillage with bare soil	2294	405.833	570	52.6519	129.952	4	4	Richness	ITS	-0.339694	0.0172024	Multi	Supporting	Fungi_richness	Soil biota richness
151	923	923	1	LCC	Xu, S. et al., 2024	98.8872	24.9661	SC: Siratro cover	CT: conventional tillage with bare soil	2302	6.38823	6.16598	0.0737271	0.184908	4	4		ITS	0.0354102	0.000258127	Multi	Supporting	Fungi_richness	Soil biota richness
152	924	924	1	LCC	Yu, S. et al., 2022	113.883	35.3167	Vetch–Soya	Fallow–Soya	2303	195.401	180.216	10.6372	11.8411	4	4	Richness	ITS	0.0808941	0.00182014	Multi	Supporting	Fungi_richness	Soil biota richness
153	924	924	2	LCC	Yu, S. et al., 2022	113.883	35.3167	Vetch–Maize	Fallow–Maize	2304	186.026	188.95	4.33877	5.46856	4	4	Richness	ITS	-0.0155995	0.000345403	Multi	Supporting	Fungi_richness	Soil biota richness
154	929	929	1	LCC	Zheng, W. et al., 2018	109.933	35.35	GCCK: crown vetch (Coronilla varia L.) with no fertilizer	CCK: no cover crop with no fertilizer	2348	913	954	55.2776	60.9152	3	3	Chao1	ITS	-0.0439278	0.00258095	Multi	Supporting	Fungi_richness	Soil biota richness
155	929	929	2	LCC	Zheng, W. et al., 2018	109.933	35.35	GCNPK: crown vetch (Coronilla varia L.) with chemical fertilizer	CNPK: no cover crop with chemical fertilizer	2349	1010	1172	61.1505	74.8351	3	3	Chao1	ITS	-0.148761	0.00258095	Multi	Supporting	Fungi_richness	Soil biota richness
156	930	930	1	LCC	Kim, N. et al., 2020	-88.227	40.057	CcrShv: hairy vetch (Vicia villosa Roth.) after soybean	CT: bare fallow control	2365	31.9	31.11	1.93139	1.98645	4	4	Richness	ITS	0.0250767	0.00193571	Multi	Supporting	Fungi_richness	Soil biota richness
157	932	932	1	LCC	Yan, C. et al., 2024	110.26	21.16	CS: Stylosanthes guianensis cover, legume	CK: control	2372	267.25	135.5	30.2934	15.1079	4	4	Richness	ITS	0.679213	0.00632011	Multi	Supporting	Fungi_richness	Soil biota richness
158	939	939	1	LCC	He, W.-X. et al., 2023	111.383	31.35	Iw, V. villosa interplanted walnut	Mw, monoculture walnut	2423	236	245	14.2886	15.6438	4	4	Richness	ITS	-0.0374264	0.00193571	Multi	Supporting	Fungi_richness	Soil biota richness
159	952	952	1	LCC	Xu, J. et al., 2023	119.057	28.935	MG, Chinese milk vetch combined with mineral fertilizer	CF, fallow soil with mineral fertilizer	2537	413.68	218.23	32.73	60.6	3	3	Chao1	ITS	0.639543	0.0277903	Multi	Supporting	Fungi_richness	Soil biota richness
160	952	952	2	LCC	Xu, J. et al., 2023	119.057	28.935	MH, Chinese milk vetch combined with humic acid fertilizer	HAF, fallow soil with humic acid fertilizer	2538	368.42	397.5	2.57	76.75	3	3	Chao1	ITS	-0.0759713	0.0124431	Multi	Supporting	Fungi_richness	Soil biota richness
161	952	952	3	LCC	Xu, J. et al., 2023	119.057	28.935	MO, Chinese milk vetch combined with organic manure	OMF, fallow soil with organic manure	2539	476.39	365.09	58.12	106.31	3	3	Chao1	ITS	0.266093	0.033225	Multi	Supporting	Fungi_richness	Soil biota richness
162	957	957	1	LCC	Yang, Y. et al., 2021	110	35	GM: NP + green manure (Vicia villosa Roth)	CK: control without fertilizer	2609	856.333	926	39.6344	362.74	3	3	Richness	ITS	-0.0782145	0.0518644	Multi	Supporting	Fungi_richness	Soil biota richness
163	963	963	1	LCC	Bai, N. et al., 2022	121.306	31.3917	RB: rice–bean (green manure) rotation	RF: rice–fallow rotation	2645	863	798	152	28	3	3	Chao1	ITS	0.0783061	0.0107509	Multi	Supporting	Fungi_richness	Soil biota richness
164	967	967	1	LCC	Pu, J. et al., 2023	107.856	23.0114	M: Chinese milk vetch coupled with no nitrogen fertilizer	N: inter fallow coupled with nitrogen fertilizer	2671	1467	1341	88.8196	85.6261	3	3	Richness	ITS	0.0898039	0.00258095	Multi	Supporting	Fungi_richness	Soil biota richness
165	967	967	2	LCC	Pu, J. et al., 2023	107.856	23.0114	MN60: Chinese milk vetch coupled with 60 nitrogen fertilizer	N: inter fallow coupled with nitrogen fertilizer	2671	1244	1341	75.3181	85.6261	3	3	Richness	ITS	-0.0750836	0.00258095	Multi	Supporting	Fungi_richness	Soil biota richness
166	967	967	3	LCC	Pu, J. et al., 2023	107.856	23.0114	MN80: Chinese milk vetch coupled with 80 nitrogen fertilizer	N: inter fallow coupled with nitrogen fertilizer	2671	1209	1341	73.199	85.6261	3	3	Richness	ITS	-0.103622	0.00258095	Multi	Supporting	Fungi_richness	Soil biota richness
167	967	967	4	LCC	Pu, J. et al., 2023	107.856	23.0114	MN100: Chinese milk vetch coupled with 80 nitrogen fertilizer	N: inter fallow coupled with nitrogen fertilizer	2671	908	1341	54.9749	85.6261	3	3	Richness	ITS	-0.389927	0.00258095	Multi	Supporting	Fungi_richness	Soil biota richness
168	972	972	1	LCC	Yang, R. et al., 2023	100.183	39.35	RT3: green manure rotation, common vetch-M−G−M−G−M−G	RT1: conventional maize monoculture	2706	204	208	27	32	3	3	Chao1	ITS	-0.0194181	0.0137286	Multi	Supporting	Fungi_richness	Soil biota richness
169	972	972	2	LCC	Yang, R. et al., 2023	100.183	39.35	RT4: green manure rotation, common vetch-G−-MM−G−M−G	RT1: conventional maize monoculture	2706	224	208	9	32	3	3	Chao1	ITS	0.074108	0.00842765	Multi	Supporting	Fungi_richness	Soil biota richness
170	973	973	1	LCC	Zhou, G. et al., 2023	102.667	38.6167	GM: 45,000 kg green manure ha−1	CF: 375 kg N ha−1, urea 46% N	2715	176.678	216.254	40.9894	76.3251	3	3	Richness	ITS	-0.202124	0.0594639	Multi	Supporting	Fungi_richness	Soil biota richness
171	981	981	1	LCC	Jin, L. et al., 2021	106.586	28.1831	NPKG: mineral fertilization with planting hairy vetch	NPK: mineral fertilization and removal of peanut straw	2782	339.372	389.596	25.167	19.676	9	9	Richness	ITS	-0.138014	0.000894441	Multi	Supporting	Fungi_richness	Soil biota richness
172	982	982	1	LCC	Zhang, J. et al., 2022	114.083	32.1167	MV22.5, 22.5 Mg ha−1 MV-Chinese milk vetch	MV0, no addition of MV	2792	1236.6	1257.7	141.7	192.8	4	4	Chao1	ITS	-0.016919	0.00915752	Multi	Supporting	Fungi_richness	Soil biota richness
173	982	982	2	LCC	Zhang, J. et al., 2022	114.083	32.1167	MV30, 30 Mg ha−1 MV	MV0, no addition of MV	2792	1236	1257.7	419.1	192.8	4	4	Chao1	ITS	-0.0174043	0.0346183	Multi	Supporting	Fungi_richness	Soil biota richness
174	982	982	3	LCC	Zhang, J. et al., 2022	114.083	32.1167	MV45, 45 Mg ha−1 MV	MV0, no addition of MV	2792	1206.3	1257.7	124.2	192.8	4	4	Chao1	ITS	-0.0417268	0.00852506	Multi	Supporting	Fungi_richness	Soil biota richness
175	982	982	4	LCC	Zhang, J. et al., 2022	114.083	32.1167	MV60, 60 Mg ha−1 MV	MV0, no addition of MV	2792	1030.5	1257.7	180.8	192.8	4	4	Chao1	ITS	-0.199241	0.0135705	Multi	Supporting	Fungi_richness	Soil biota richness
176	992	992	1	LCC	Li, G. et al., 2024	116.586	28.5497	HV, hairy vetch (Vicia villosa Roth, Fabaceae) in monoculture	Control, non-amended treatment	2864	98.6593	102.445	4.50653	5.15031	6	6	Richness	ITS	-0.0376516	0.000768987	Multi	Supporting	Fungi_richness	Soil biota richness
177	996	996	1	LCC	Sun Q. et al., 2023	13.0333	37.6667	cover crop	conventional tillage	2903	4287	4751	259.557	303.363	5	5	Richness	ITS	-0.102768	0.00154857	Multi	Supporting	Fungi_richness	Soil biota richness
178	1015	1015	1	LCC	Camacho-Sanchez, M. et al., 2023	-5.96278	37.5133	OM: organic management	CM: conventional management	3016	230	244	13.9254	15.58	3	3	Richness	ITS	-0.0590889	0.00258095	Multi	Supporting	Fungi_richness	Soil biota richness
179	103	103	1	LCC	Wang et al., 2006	-82.1711	29.4086	Cowpea	Control	212	22.905	24.932	1.26604	2.02437	6	6	Richness	A	-0.0847969	0.00160799	Multi	Supporting	Nematode_richness	Soil biota richness
180	103	103	2	LCC		-82.1711	29.4086	Solarization + Cowpea	Control	212	24.02	24.932	1.32768	2.02437	6	6	Richness	A	-0.0372653	0.00160799	Multi	Supporting	Nematode_richness	Soil biota richness
181	103	103	3	LCC	Wang et al., 2006	-82.1711	29.4086	Cowpea	Control	213	18.532	24.471	1.02433	1.98694	6	6	Richness	A	-0.27799	0.00160799	Multi	Supporting	Nematode_richness	Soil biota richness
182	103	103	4	LCC		-82.1711	29.4086	Solarization + Cowpea	Control	213	20.478	24.471	1.1319	1.98694	6	6	Richness	A	-0.178138	0.00160799	Multi	Supporting	Nematode_richness	Soil biota richness
183	189	189	1	LCC	Marahatta, S. P., 2010	-158.067	21.4667	SH: sunn hemp	BG: bare ground control	372	7.08	7.4	0.391338	0.600849	4	4	diversity	A	-0.0442061	0.00241199	Multi	Supporting	Nematode_richness	Soil biota richness
184	811	811	1	LCC	Marahatta, S. P. et al., 2010	-158.067	21.4667	SH: sunn hemp	BG: bareground	2065	7.08	7.4	0.391338	0.600849	4	4	individuals 250 cm-3 soil	A	-0.0442061	0.00241199	Multi	Supporting	Nematode_richness	Soil biota richness
185	233	233	1	LCC	Wang et al., 2011	-157.815	21.2998	SH: sunn hemp	BG: bare ground	428	14.736	11.636	0.814514	0.944795	4	4	Richness	A	0.23619	0.00241199	Multi	Supporting	Nematode_richness	Soil biota richness
186	274	274	1	LCC	Hinds et al., 2013	-76.7497	38.8159	SH-OF: Sunn hemp	BG-OF: bare-ground; organic fertilizer	491	27	30	1.49239	2.43587	4	4	Richness	A	-0.105361	0.00241199	Multi	Supporting	Nematode_richness	Soil biota richness
187	274	274	2	LCC	Hinds et al., 2013	-76.7497	38.8159	SH-SF: Sunn hemp	BG-SF: bare-ground; organic fertilizer	492	29	30	1.60294	2.43587	4	4	Richness	A	-0.0339016	0.00241199	Multi	Supporting	Nematode_richness	Soil biota richness
188	274	274	3	LCC	Hinds et al., 2013	-76.7497	38.8159	SH-OF: Sunn hemp	BG-OF: bare-ground; organic fertilizer	493	22	21	1.21602	1.70511	4	4	Richness	A	0.04652	0.00241199	Multi	Supporting	Nematode_richness	Soil biota richness
189	274	274	4	LCC	Hinds et al., 2013	-76.7497	38.8159	SH-SF: Sunn hemp	BG-SF: bare-ground; organic fertilizer	494	22	15	1.21602	1.21794	4	4	Richness	A	0.382992	0.00241199	Multi	Supporting	Nematode_richness	Soil biota richness
190	337	337	1	LCC	Ito et al., 2015	140.212	36.0327	Hairy vetch	Fallow	678	24.4	25.1	1.34868	2.03802	4	4	Richness	A	-0.0282847	0.00241199	Multi	Supporting	Nematode_richness	Soil biota richness
191	394	394	1	LCC	Quintanilla-Tornel et al., 2016	-158.088	21.5352	SH: sunn hemp (Crotalaria juncea ‘Tropic Sun’)	BG:bare ground	808	14	13	0.773832	1.05555	4	4	Richness	A	0.074108	0.00241199	Multi	Supporting	Nematode_richness	Soil biota richness
192	394	394	2	LCC	Quintanilla-Tornel et al., 2016	-158.088	21.5352	SHSol: sunn hemp cover cropping/till/solarization	Sol: till/solarization	809	16	11	0.88438	0.893154	4	4	Richness	A	0.374693	0.00241199	Multi	Supporting	Nematode_richness	Soil biota richness
193	394	394	3	LCC		-158.088	21.5352	SH: sunn hemp (Crotalaria juncea ‘Tropic Sun’)	BG:bare ground	810	13	12	0.718559	0.97435	4	4	Richness	A	0.0800427	0.00241199	Multi	Supporting	Nematode_richness	Soil biota richness
194	394	394	4	LCC		-158.088	21.5352	SHSol: sunn hemp cover cropping/till/solarization	Sol: till/solarization	811	10	9	0.552737	0.730762	4	4	Richness	A	0.105361	0.00241199	Multi	Supporting	Nematode_richness	Soil biota richness
195	424	424	1	LCC	Leslie et al., 2017	-76.8314	39.0121	AWP: Legume	BG: bare-ground	905	23.769	22.269	1.37819	1.37819	4	4	Richness	A	0.0651866	0.00179802	Multi	Supporting	Nematode_richness	Soil biota richness
196	778	778	1	LCC	Xue JR et al., 2020	121.105	32.3229	Astragalus sinicus L.	CK: control	1893	1.83775	2.09878	0.20549	0.16852	3	3	Richness	A	-0.132814	0.0063167	Multi	Supporting	Nematode_richness	Soil biota richness
197	778	778	2	LCC		121.105	32.3229	Vicia sativa L.	CK: control	1893	1.6636	2.09878	0.13856	0.16852	3	3	Richness	A	-0.232371	0.00446141	Multi	Supporting	Nematode_richness	Soil biota richness
198	778	778	3	LCC		121.105	32.3229	Melilotus officinalis (L.) Pall.	CK: control	1893	1.93107	2.09878	0.0946658	0.16852	3	3	Richness	A	-0.0832784	0.00295012	Multi	Supporting	Nematode_richness	Soil biota richness
199	778	778	4	LCC		121.105	32.3229	Vicia villosa Roth var.	CK: control	1893	1.98763	2.09878	0.152093	0.16852	3	3	Richness	A	-0.0544093	0.00410081	Multi	Supporting	Nematode_richness	Soil biota richness
200	778	778	5	LCC		121.105	32.3229	Trifolium repens L.	CK: control	1893	1.92284	2.09878	0.217235	0.16852	3	3	Richness	A	-0.0875515	0.00640361	Multi	Supporting	Nematode_richness	Soil biota richness
201	778	778	6	LCC		121.105	32.3229	Medicago sativa L. cv.1	CK: control	1893	2.26434	2.09878	0.129161	0.16852	3	3	Richness	A	0.0759292	0.00323363	Multi	Supporting	Nematode_richness	Soil biota richness
202	778	778	7	LCC		121.105	32.3229	Medicago sativa L. cv.2	CK: control	1893	2.70907	2.09878	0.141678	0.16852	3	3	Richness	A	0.255252	0.00306073	Multi	Supporting	Nematode_richness	Soil biota richness
203	778	778	8	LCC		121.105	32.3229	Medicago sativa L. cv.3	CK: control	1893	2.11384	2.09878	0.141484	0.16852	3	3	Richness	A	0.00715095	0.00364236	Multi	Supporting	Nematode_richness	Soil biota richness
204	780	780	1	LCC	Zhang YH	121.105	32.322	Chinese milk vetch+60%NPK	100%NPK	1933	2.61	2.47	0.52	0.81	4	4	Richness	A	0.0551321	0.0368089	Multi	Supporting	Nematode_richness	Soil biota richness
205	780	780	2	LCC		121.105	32.322	Chinese milk vetch+vermicompost+60%NPK	100%NPK	1933	2.53	2.47	0.31	0.81	4	4	Richness	A	0.0240012	0.0306388	Multi	Supporting	Nematode_richness	Soil biota richness
206	780	780	5	LCC	Zhang YH	121.105	32.322	F0V0G1: Chinese milk vetch+60%NPK	F0V0G0: 60%NPK	1934	15.5	11	2.87228	2.34521	4	4	Richness	A	0.342945	0.0199484	Multi	Supporting	Nematode_richness	Soil biota richness
207	780	780	6	LCC		121.105	32.322	F0V1G1: Chinese milk vetch+vermicompost+60%NPK	F0V0G0: 60%NPK	1934	15.25	11	1.78536	2.34521	4	4	Richness	A	0.326684	0.0147901	Multi	Supporting	Nematode_richness	Soil biota richness
208	780	780	7	LCC	Zhang YH	121.105	32.322	F1V1G1: Chinese milk vetch+vermicompost+100%NPK	F1V0G0: 100%NPK	1935	12.75	11.75	1.63936	3.76663	4	4	Richness	A	0.081678	0.0298234	Multi	Supporting	Nematode_richness	Soil biota richness
209	780	780	8	LCC		121.105	32.322	F1V0G1: Chinese milk vetch+100%NPK	F1V0G0: 100%NPK	1935	16	11.75	2.23607	3.76663	4	4	Richness	A	0.308735	0.0305732	Multi	Supporting	Nematode_richness	Soil biota richness
210	781	781	3	LCC	Wang CL	121.105	32.322	F0V0G1: Chinese milk vetch+60%NPK	F0V0G0: 60%NPK	1982	10	11.75	1.41421	2.68095	4	4	Richness	A	-0.161268	0.0180149	Multi	Supporting	Nematode_richness	Soil biota richness
211	781	781	4	LCC		121.105	32.322	F0V1G1: Chinese milk vetch+vermicompost+60%NPK	F0V0G0: 60%NPK	1982	10.75	11.75	1.63936	2.68095	4	4	Richness	A	-0.0889475	0.0188289	Multi	Supporting	Nematode_richness	Soil biota richness
212	781	781	5	LCC	Wang CL	121.105	32.322	F1V1G1: Chinese milk vetch+vermicompost+100%NPK	F1V0G0: 100%NPK	1983	11.75	8	2.38485	2.12132	4	4	Richness	A	0.384412	0.0278769	Multi	Supporting	Nematode_richness	Soil biota richness
213	781	781	6	LCC		121.105	32.322	F1V0G1: Chinese milk vetch+100%NPK	F1V0G0: 100%NPK	1983	12	8	1.41421	2.12132	4	4	Richness	A	0.405465	0.0210503	Multi	Supporting	Nematode_richness	Soil biota richness
214	812	812	1	LCC	Marahatta, S. P. et al., 2012	-158.023	21.4667	SH: sunn hemp	C: weedy fallow control	2070	19	21	1.0502	1.70511	4	4	Richness	A	-0.100083	0.00241199	Multi	Supporting	Nematode_richness	Soil biota richness
215	812	812	2	LCC	Marahatta, S. P. et al., 2012	-158.023	21.4667	SHSOL: integration of sunn hemp and soil solarization	C: weedy fallow control	2070	18	21	0.994927	1.70511	4	4	Richness	A	-0.154151	0.00241199	Multi	Supporting	Nematode_richness	Soil biota richness
216	812	812	3	LCC	Marahatta, S. P. et al., 2012	-158.023	21.4667	SHSOL: integration of sunn hemp and soil solarization	C: weedy fallow control	2071	23	22	1.2713	1.78631	4	4	Richness	A	0.0444518	0.00241199	Multi	Supporting	Nematode_richness	Soil biota richness
217	912	912	1	LCC	Garba, I. et al., 2024	152.34	-27.545	Legume: common vetch	Follow	2239	13.7069	12.4461	0.7759	0.8082	4	4	Richness	A	0.096492	0.00185525	Multi	Supporting	Nematode_richness	Soil biota richness
218	942	942	1	LCC	Wang, K.-H. et al., 2022	-76.778	38.8599	ST-LM: a perennial red clover (Trifolium pratense L.)	CT: conventional till	2436	22	22	1	1	12	12	Richness	A	0	0.000344353	Multi	Supporting	Nematode_richness	Soil biota richness
219	983	983	1	LCC	Briar, S. S. et al., 2012	-97.1167	49.65	WGmWF-Conventional: spring wheat-green manure (Fababean (Vicia faba L.))-spring wheat-flax	WPWF-Conventional: spring wheat (Triticum aestivum L.)-pea (Pisum sativum L.)-spring wheat-flax (Linumusitatissimum L.)	2800	2.39	2.38	0.194058	0.132104	3	3	Shannon	A	0.00419288	0.00322456	Multi	Supporting	Nematode_richness	Soil biota richness
220	983	983	2	LCC	Briar, S. S. et al., 2012	-97.1167	49.65	WAAF-Conventional: spring wheat-alfalfa (Medicago sativa L.)-alfalfa-flax	WPWF-Conventional: spring wheat (Triticum aestivum L.)-pea (Pisum sativum L.)-spring wheat-flax (Linumusitatissimum L.)	2800	2.39	2.38	0.194058	0.131551	3	3	Shannon	A	0.00419288	0.00321598	Multi	Supporting	Nematode_richness	Soil biota richness
221	983	983	3	LCC	Briar, S. S. et al., 2012	-97.1167	49.65	WGmWF-Organic: spring wheat-green manure (Fababean (Vicia faba L.))-spring wheat-flax	WPWF-Organic: spring wheat (Triticum aestivum L.)-pea (Pisum sativum L.)-spring wheat-flax (Linumusitatissimum L.)	2801	2.41	2.41	0.19893	0.13321	3	3	Shannon	A	0	0.00328954	Multi	Supporting	Nematode_richness	Soil biota richness
222	983	983	4	LCC	Briar, S. S. et al., 2012	-97.1167	49.65	WAAF-Organic: spring wheat-alfalfa (Medicago sativa L.)-alfalfa-flax	WPWF-Organic: spring wheat (Triticum aestivum L.)-pea (Pisum sativum L.)-spring wheat-flax (Linumusitatissimum L.)	2801	2.45	2.41	0.19893	0.13321	3	3	Shannon	A	0.0164613	0.00321598	Multi	Supporting	Nematode_richness	Soil biota richness
223	716	716	1	LCC	Roarty et al., 2017	-7.53333	53.4333	Pea	Bar. Fal.: bare fallow	1837	8	6	0.8	0.6	4	4	total number of species	A	0.287682	0.005	Multi	Supporting	Earthworm_richness	Soil biota richness
224	716	716	2	LCC	Roarty et al., 2017	-7.53333	53.4333	Pea	NR-cult: natural regeneration minus cultivation	1838	8	7	0.8	0.7	4	4	total number of species	A	0.133531	0.005	Multi	Supporting	Earthworm_richness	Soil biota richness
225	716	716	3	LCC	Roarty et al., 2017	-7.53333	53.4333	Pea	NR+cult: natural regeneration plus cultivation	1839	8	6	0.8	0.6	4	4	total number of species	A	0.287682	0.005	Multi	Supporting	Earthworm_richness	Soil biota richness
226	946	946	1	LCC	Pelosi, C. et al., 2009	2.13333	48.8	Living mulch: White clover	Conventional	2468	1.9943	1.5735	0.0814	0.1674	6	6	Shannon	A	0.236991	0.00216403	Multi	Supporting	Earthworm_richness	Soil biota richness
227	175	175	1	LCC	Buyer et al., 2010	-76.9075	39.0348	Vetch	Bare	356	11.226	7.094	1.045	0.605	4	4	nmol g-1 dry soil	PLFA	0.458983	0.00398463	Multi	Supporting	Bacteria_abundance	Soil biota abundance
228	175	175	2	LCC	Buyer et al., 2010	-76.9075	39.0348	Vetch	Bare	357	7.877	5.527	1.125	0.3855	4	4	nmol g-1 dry soil	PLFA	0.354302	0.00631566	Multi	Supporting	Bacteria_abundance	Soil biota abundance
229	175	175	3	LCC	Buyer et al., 2010	-76.9075	39.0348	Vetch	Bare	358	14.932	9.04	0.7965	0.687	4	4	nmol g-1 dry soil	PLFA	0.501847	0.00215517	Multi	Supporting	Bacteria_abundance	Soil biota abundance
230	277	277	1	LCC	Kim et al., 2013	128.096	35.1491	NPK+vetch	NPK: Mineral fertilizers	521	120.4	78.8	5.62613	6.65151	3	3	nmol g-1 dry soil	PLFA	0.423907	0.00310288	Multi	Supporting	Bacteria_abundance	Soil biota abundance
231	375	375	1	LCC	Frasier et al., 2016	-63.9801	-36.6105	V: vetch	C: control without cover crop	751	35.7	25.65	4.75	4.75	4	4	nmol g-1	PLFA	0.330607	0.0129992	Multi	Supporting	Bacteria_abundance	Soil biota abundance
232	480	480	1	LCC	Somenahally et al., 2018	-98.0362	35.5733	NT-org-N: Legume green manure (cowpea)	NT-no-N	1028	0.3191	0.2812	0.0463	0.0463	4	4	nmol g-1 dry soil	PLFA	0.126438	0.0120407	Multi	Supporting	Bacteria_abundance	Soil biota abundance
233	480	480	2	LCC		-98.0362	35.5733	CT-org-N: Legume green manure (cowpea)	CT-no-N	1029	0.3402	0.2306	0.02106	0.02023	4	4	nmol g-2	PLFA	0.388849	0.00288209	Multi	Supporting	Bacteria_abundance	Soil biota abundance
234	576	576	1	LCC	Khan et al., 2020	128.108	35.18	Hairy green manure (Hairy vetch; Vicia villosa Roth)	Control soil with no fertilization	1335	87.4429	34.7819	12.4429	2.5992	3	3	nmol g-1 dry soil	PLFA	0.921889	0.00861097	Multi	Supporting	Bacteria_abundance	Soil biota abundance
235	604	604	1	LCC	Zhou et al., 2021	113.35	28.4667	FM: chemical fertilizer plus green manure (Chinese milk vetch)	F: chemical fertilizer	1420	29.8049	14.6854	3.45622	1.71272	3	3	nmol g-1 dry soil	PLFA	0.707819	0.00901632	Multi	Supporting	Bacteria_abundance	Soil biota abundance
236	604	604	2	LCC		113.35	28.4667	FMS: chemical fertilizer plus green manure (Chinese milk vetch) and rice straw	FS: chemical fertilizer plus rice straw	1421	42.119	31.9763	7.44443	1.77616	3	3	nmol g-1 dry soil	PLFA	0.275505	0.0114417	Multi	Supporting	Bacteria_abundance	Soil biota abundance
237	604	604	3	LCC		113.35	28.4667	FM: chemical fertilizer plus green manure (Chinese milk vetch)	F: chemical fertilizer	1422	32.2255	29.7572	3.04205	3.45108	3	3	nmol g-1 dry soil	PLFA	0.0796865	0.00745372	Multi	Supporting	Bacteria_abundance	Soil biota abundance
238	604	604	4	LCC		113.35	28.4667	FMS: chemical fertilizer plus green manure (Chinese milk vetch) and rice straw	FS: chemical fertilizer plus rice straw	1423	37.6152	36.3104	2.05546	4.67752	3	3	nmol g-1 dry soil	PLFA	0.0353038	0.00652688	Multi	Supporting	Bacteria_abundance	Soil biota abundance
239	713	713	1	LCC	Thapa et al., 2022	-103.2	34.5833	Pea	Fallow (no cover crop)	1833	50.9	54.2	2.37849	4.57503	3	3	nmol g−1 soil	PLFA	-0.062818	0.00310288	Multi	Supporting	Bacteria_abundance	Soil biota abundance
240	780	780	1	LCC	Zhang YH	121.105	32.322	Chinese milk vetch+60%NPK	100%NPK	1936	38.36	19.42	6.43	2.305	4	4	nmol g-1	PLFA	0.680712	0.0105463	Multi	Supporting	Bacteria_abundance	Soil biota abundance
241	780	780	2	LCC		121.105	32.322	Chinese milk vetch+vermicompost+60%NPK	100%NPK	1936	41.77	19.42	6.2	2.305	4	4	nmol g-1	PLFA	0.765875	0.00902996	Multi	Supporting	Bacteria_abundance	Soil biota abundance
242	757	757	2	LCC	Chen et al., 2019	114.147	29.5256	NPK+CMV: the fertilizers combined with CMV amendment	NPK: mineral fertilizers alone	1871	25.348	18.987	0.285	1.424	4	4	nmol g-1	PLFA	0.288945	0.0014378	Multi	Supporting	Bacteria_abundance	Soil biota abundance
243	808	808	1	LCC	Thapa, V. R. et al., 2021	-103.2	34.5833	Pea	Fallow	2037	36.3	33.2	1.47	1.98	3	3	nmol g-1 soil	PLFA	0.0892679	0.00173222	Multi	Supporting	Bacteria_abundance	Soil biota abundance
244	907	907	1	LCC	Finney, D. M. et al., 2017	-77.9167	40.7167	SH, sunn hemp	Follow	2199	61.35	55.46	4.15	4.32	8	8	nmol g–1	PLFA	0.100933	0.00133041	Multi	Supporting	Bacteria_abundance	Soil biota abundance
245	907	907	2	LCC	Finney, D. M. et al., 2017	-77.9167	40.7167	SB, soybean	Follow	2199	58.94	55.46	3.63	4.32	8	8	nmol g–1	PLFA	0.0608579	0.00123257	Multi	Supporting	Bacteria_abundance	Soil biota abundance
246	907	907	3	LCC	Finney, D. M. et al., 2017	-77.9167	40.7167	RC, red clover	Follow	2199	60.49	55.46	5.25	4.32	8	8	nmol g–1	PLFA	0.086816	0.00170002	Multi	Supporting	Bacteria_abundance	Soil biota abundance
247	907	907	4	LCC	Finney, D. M. et al., 2017	-77.9167	40.7167	HV, hairy vetch	Follow	2199	60.25	55.46	4.17	4.32	8	8	nmol g–1	PLFA	0.0828405	0.00135721	Multi	Supporting	Bacteria_abundance	Soil biota abundance
248	918	918	1	LCC	Dong, R. et al., 2024	113.211	24.8694	VR: V. villosa Roth	CK: conventional clear tillage as a control	2260	20.895	16.81	2.25	1.755	4	4	nmol g−1 dry soil	PLFA	0.217536	0.00562377	Multi	Supporting	Bacteria_abundance	Soil biota abundance
249	921	921	1	LCC	Ogunleye, A. et al., 2023	-103.2	34.5833	Pea: (Pisum sativum L.)	Fallow	2286	46	33	2.14952	2.78553	3	3	nmol g−1 soil	PLFA	0.332134	0.00310288	Multi	Supporting	Bacteria_abundance	Soil biota abundance
250	933	933	1	LCC	Sullivan, C. S. & Kleber, M. 2024	-121.15	44.6667	Austrian winter pea	Fallow control	2380	2001	974	29.3	33.4	3	3	ng g-1	PLFA	0.719991	0.00046344	Multi	Supporting	Bacteria_abundance	Soil biota abundance
251	933	933	2	LCC	Sullivan, C. S. & Kleber, M. 2024	-121.15	44.6667	Horizon spring pea	Fallow control	2380	1634	974	28.9	33.4	3	3	ng g-1	PLFA	0.517375	0.000496243	Multi	Supporting	Bacteria_abundance	Soil biota abundance
252	933	933	3	LCC	Sullivan, C. S. & Kleber, M. 2024	-121.15	44.6667	Berseem clover	Fallow control	2380	1545	974	69.4	33.4	3	3	ng g-1	PLFA	0.461368	0.00106455	Multi	Supporting	Bacteria_abundance	Soil biota abundance
253	933	933	4	LCC	Sullivan, C. S. & Kleber, M. 2024	-121.15	44.6667	Hairy vetch	Fallow control	2380	2232	974	22.8	33.4	3	3	ng g-1	PLFA	0.829242	0.000426753	Multi	Supporting	Bacteria_abundance	Soil biota abundance
254	934	934	1	LCC	Loaiza Puerta, V. et al., 2019	8.52778	47.4389	Legume-C-IT: Legume (common vetch)	Bare fallow-C-IT: bare fallow-Conventional intensive tillage	2391	10.3333	11.2667	2.3334	1.3333	8	8	log copies g-1	PLFA	-0.0864798	0.00812452	Multi	Supporting	Bacteria_abundance	Soil biota abundance
255	934	934	2	LCC	Loaiza Puerta, V. et al., 2019	8.52778	47.4389	Legume-C-NT: Legume (common vetch)	Bare fallow-C-NT: bare fallow-Conventional no tillage	2392	11.4	11.4667	1.2667	2.0666	8	8	log copies g-1	PLFA	-0.00583383	0.00560348	Multi	Supporting	Bacteria_abundance	Soil biota abundance
256	934	934	3	LCC	Loaiza Puerta, V. et al., 2019	8.52778	47.4389	Legume-O-IT: Legume (common vetch)	Bare fallow-O-IT: bare fallow-Organic intensive tillage	2393	10.7333	10.8	2.0667	2.1334	8	8	log copies g-1	PLFA	-0.00619508	0.00951206	Multi	Supporting	Bacteria_abundance	Soil biota abundance
257	934	934	4	LCC	Loaiza Puerta, V. et al., 2019	8.52778	47.4389	Legume-O-RT: Legume (common vetch)	Bare fallow-O-RT: bare fallow-Organic reduced tillage	2394	10.2	11.3333	2.5334	2.1333	8	8	log copies g-1	PLFA	-0.105358	0.0121401	Multi	Supporting	Bacteria_abundance	Soil biota abundance
258	938	938	1	LCC	Khan, M. I. et al., 2018	128.433	36.8333	Hairy vetch	NPK	2417	104.685	78.7919	4.35673	5.68865	3	3	nmol g-1	PLFA	0.284144	0.00231488	Multi	Supporting	Bacteria_abundance	Soil biota abundance
259	940	940	1	LCC	García‐Orenes, F. et al., 2016	-0.804722	38.8233	OPL: organic pruning + legume cover crop	IF: inorganic fertilizer	2424	7.9	5.4	0.5	0.9	6	6	nmol g-1	PLFA	0.380464	0.00529726	Multi	Supporting	Bacteria_abundance	Soil biota abundance
260	950	950	5	LCC	Ferris, H. et al., 2004	-121.783	38.5333	-S+W-I:	-S-W-I	2522	1161.48	805.926	106.667	138.272	4	4	ng g-1	PLFA	0.36546	0.00946744	Multi	Supporting	Bacteria_abundance	Soil biota abundance
261	950	950	6	LCC	Ferris, H. et al., 2004	-121.783	38.5333	+S+W+I:	-S-W+I	2523	1291.85	805.926	94.8148	138.272	4	4	ng g-1	PLFA	0.47184	0.00870564	Multi	Supporting	Bacteria_abundance	Soil biota abundance
262	950	950	7	LCC	Ferris, H. et al., 2004	-121.783	38.5333	-S+W+I:	-S-W+I	2523	1200.99	805.926	106.667	138.272	4	4	ng g-1	PLFA	0.398908	0.00933101	Multi	Supporting	Bacteria_abundance	Soil biota abundance
263	954	954	1	LCC	Tiemann, L. K. et al., 2015	-85.4	42.4	C1: corn with red clover	Cm: corn monoculture	2573	26.062	23.1416	1.06195	1.41595	4	4	umols PLFA g-1	PLFA	0.118845	0.00135102	Multi	Supporting	Bacteria_abundance	Soil biota abundance
264	954	954	2	LCC	Tiemann, L. K. et al., 2015	-85.4	42.4	SWC1: soy-wheat-corn, red clover	SWC: soy-wheat-corn rotation	2574	30.8849	29.646	2.3894	2.3009	4	4	umols PLFA g-1	PLFA	0.0409418	0.00300224	Multi	Supporting	Bacteria_abundance	Soil biota abundance
265	958	958	1	LCC	Ruis, S. J. et al., 2023	-101.54	40.3789	Fallow replaced: pea	Fallow	2614	64.6	32.6	3.27	1.685	10	10	nmol g-1	PLFA	0.683902	0.000523386	Multi	Supporting	Bacteria_abundance	Soil biota abundance
266	959	959	1	LCC	Eo, J. et al., 2015	127.45	36.56	Sunn hemp	Control	2622	2.9936	2.8662	0.2017	0.1593	16	16	nmol g-1	PLFA	0.0434896	0.000476792	Multi	Supporting	Bacteria_abundance	Soil biota abundance
267	975	975	1	LCC	Wang, X. et al., 2022	111.5	41.2333	P1G2: 1 year of potato and 2 years of green manure-hairy vetch	P3: continuous potato cropping	2740	44.1	29.6	2.1	5	3	3	nmol g-1	PLFA	0.398685	0.0102671	Multi	Supporting	Bacteria_abundance	Soil biota abundance
268	975	975	2	LCC	Wang, X. et al., 2022	111.5	41.2333	P2G1: 2 year of potato and 1 years of green manure-hairy vetch	P3: continuous potato cropping	2740	29	29.6	5.3	5	3	3	nmol g-1	PLFA	-0.0204785	0.0206448	Multi	Supporting	Bacteria_abundance	Soil biota abundance
269	980	980	1	LCC	Li, N. et al., 2014	126.633	47.4333	Alfa: alfalfa	NatF: natural fallow	2772	358.857	182.857	11.4286	16	4	4	nmol g-1	PLFA	0.674219	0.00216762	Multi	Supporting	Bacteria_abundance	Soil biota abundance
270	993	993	1	LCC	Dai, X. et al., 2019	115.933	28.5667	Late-NPKM1=70% inorganic N+30% organic N+PK (inorganic phosphorus and potassium are also lowered to make the total amount of P and K constant, the same as follows)	Late-NPK=inorganic N, P, and K fertilizer	2866	96.1469	90.4716	0.531686	0.470905	3	3	nmol g-1	PLFA	0.0608409	1.92241e-05	Multi	Supporting	Bacteria_abundance	Soil biota abundance
271	993	993	2	LCC	Dai, X. et al., 2019	115.933	28.5667	Late-NPKM2=50% inorganic N+50% organic N+PK	Late-NPK=inorganic N, P, and K fertilizer	2866	104.822	90.4716	0.451632	0.470905	3	3	nmol g-1	PLFA	0.147226	1.52186e-05	Multi	Supporting	Bacteria_abundance	Soil biota abundance
272	993	993	3	LCC	Dai, X. et al., 2019	115.933	28.5667	Late-NPKM3=30% inorganic N+70% organic N+PK	Late-NPK=inorganic N, P, and K fertilizer	2866	96.4932	90.4716	0.140672	0.470905	3	3	nmol g-1	PLFA	0.0644359	9.73912e-06	Multi	Supporting	Bacteria_abundance	Soil biota abundance
273	1008	1008	1	LCC	Jokela, W. E. et al., 2009	-89.7167	43.3333	KC-C, kura clover-corn	NC-FN, no-cover, N fertilized corn	2978	8.03333	6.96667	0.375387	0.588057	3	3	nmol g-1	PLFA	0.142463	0.00310288	Multi	Supporting	Bacteria_abundance	Soil biota abundance
274	1008	1008	2	LCC	Jokela, W. E. et al., 2009	-89.7167	43.3333	RC-C, red clover-corn	NC-FN, no-cover, N fertilized corn	2978	7.23333	6.96667	0.338004	0.588057	3	3	nmol g-1	PLFA	0.0375631	0.00310288	Multi	Supporting	Bacteria_abundance	Soil biota abundance
275	1011	1011	1	LCC	Dong, N. et al., 2021	117.55	40.1	HV and disk: hairy vetch+disk	NGM: no green manure	2992	23.48	21.76	1.08	0.97	3	3	nmol g-1	PLFA	0.0760756	0.0013676	Multi	Supporting	Bacteria_abundance	Soil biota abundance
276	1011	1011	2	LCC	Dong, N. et al., 2021	117.55	40.1	HV and flail: hairy vetch+flail	NGM: no green manure	2992	24.42	21.76	1.18	0.97	3	3	nmol g-1	PLFA	0.115329	0.00144068	Multi	Supporting	Bacteria_abundance	Soil biota abundance
277	1016	1016	1	LCC	CalderÓN, F. J. 2016	-103.15	40.15	Pea	Fallow	3022	36.8	34.0667	1.71961	2.87557	16	16	nmol g-1	PLFA	0.0771785	0.000581789	Multi	Supporting	Bacteria_abundance	Soil biota abundance
278	1017	1017	1	LCC	Buyer, J. S. et al., 2017	-76.3318	-6.47703	Peanut	Control	3026	44.67	39.96	3.54333	3.54333	42	42	nmol g-1	PLFA	0.111423	0.000337018	Multi	Supporting	Bacteria_abundance	Soil biota abundance
279	1017	1017	1	LCC	Buyer, J. S. et al., 2017	-76.3318	-6.47703	Calopo	Control	3026	51.73	39.96	3.54333	3.54333	42	42	nmol g-1	PLFA	0.258159	0.000298917	Multi	Supporting	Bacteria_abundance	Soil biota abundance
280	1017	1017	1	LCC	Buyer, J. S. et al., 2017	-76.3318	-6.47703	Jackbean	Control	3026	43.64	39.96	3.54333	3.54333	42	42	nmol g-1	PLFA	0.0880952	0.000344174	Multi	Supporting	Bacteria_abundance	Soil biota abundance
281	809	809	1	LCC	Mbuthia, L. W. et al. 2015	-88.8465	35.623	hairy vetch: Vicia villosa	No cover	2041	28.6	27.94	0.37	0.38	4	4	nmol g-1 soil	PLFA	0.0233474	8.80858e-05	Multi	Supporting	Bacteria_abundance	Soil biota abundance
282	616	616	1	LCC	Cerecetto et al., 2021	-56.3333	-34.6667	CTOF (conventional tillage + cover crop incorporated + organic fertilization): alfalfa (Medicago sativa L.)	CTMF (conventional tillage+mineral fertilization)	1506	10.1	9.578	0.096	0.114	4	4	log 16S rRNA genes g-1 soil	qPCR	0.0530666	5.80021e-05	Multi	Supporting	Bacteria_abundance	Soil biota abundance
283	616	616	2	LCC		-56.3333	-34.6667	RTOF (reduced tillage + cover crop left asmulch + organic fertilization): alfalfa (Medicago sativa L.)	CTMF (conventional tillage+mineral fertilization)	1506	10.1	9.578	0.12	0.114	4	4	log 16S rRNA genes g-1 soil	qPCR	0.0530666	7.07067e-05	Multi	Supporting	Bacteria_abundance	Soil biota abundance
284	639	639	1	LCC	Hu et al., 2021	-88.8139	35.6145	V: hairy vetch [Vicia villosa Roth]	NC: no cover crop	1562	5.43615	5.43475	0.04215	0.0462	32	32	log10 copies g-1 soil	qPCR	0.000257568	4.13699e-06	Multi	Supporting	Bacteria_abundance	Soil biota abundance
285	694	694	1	LCC	Xu et al., 2021	117.067	31.1	F1M1: Chinese milk vetch (7,500 kg ha-1)	F0M0: no fertilizer	1756	3.84	2.75	0.384	0.275	4	4	× 108 copies g-1 soil	qPCR	0.333871	0.005	Multi	Supporting	Bacteria_abundance	Soil biota abundance
286	694	694	2	LCC		117.067	31.1	F1M2: Chinese milk vetch, 15,000 kg green manure ha-1	F0M0: no fertilizer	1756	4.94	2.75	0.494	0.275	4	4	× 108 copies g-1 soil	qPCR	0.585764	0.005	Multi	Supporting	Bacteria_abundance	Soil biota abundance
287	694	694	3	LCC		117.067	31.1	F1M3: Chinese milk vetch, 22,500 kg green manure ha-1	F0M0: no fertilizer	1756	3.96	2.75	0.396	0.275	4	4	× 108 copies g-1 soil	qPCR	0.364643	0.005	Multi	Supporting	Bacteria_abundance	Soil biota abundance
288	694	694	4	LCC		117.067	31.1	F1M4: Chinese milk vetch, 30,000 kg green manure ha-1	F0M0: no fertilizer	1756	6.33	2.75	0.633	0.275	4	4	× 108 copies g-1 soil	qPCR	0.833699	0.005	Multi	Supporting	Bacteria_abundance	Soil biota abundance
289	928	928	1	LCC	de Lima, S. F. et al., 2021	-52.6008	-18.9275	Crotalaria ochroleuca	Fallow	2340	118000000	39500000	11800000	3950000	4	4	copies g-1 soil	qPCR	1.09438	0.005	Multi	Supporting	Bacteria_abundance	Soil biota abundance
290	944	944	1	LCC	Maul, J. E. et al., 2014	-76.9075	39.0348	Vetch	Black poly	2454	2210000000	900000000	221000000	90000000	4	4	rDNA gene copy number	qPCR	0.898353	0.005	Multi	Supporting	Bacteria_abundance	Soil biota abundance
291	945	945	1	LCC	Henneron, L. et al., 2014	2.13333	48.8	Organic: Alfalfa	Conventional	2457	10.1168	10.0038	0.0628	0.0125	8	8	log 10 copy number g-1 dry soil	qPCR	0.0112324	5.01179e-06	Multi	Supporting	Bacteria_abundance	Soil biota abundance
292	973	973	1	LCC	Zhou, G. et al., 2023	102.667	38.6167	GM: 45,000 kg green manure ha−1	CF: 375 kg N ha−1, urea 46% N	2716	5.9621	2.8401	1.4092	0.3035	3	3	×107 g-1 soil	qPCR	0.741584	0.0224285	Multi	Supporting	Bacteria_abundance	Soil biota abundance
293	977	977	1	LCC	Xiang, X. et al. Nutrient improvement and soil acidification inducing contrary effects on bacterial community structure following application of hairy vetch (Vicia villosa Roth L.) in Ultisol. Agriculture, Ecosystems & Environment 312 (2021).	106.586	28.1831	NPKG: mineral fertilization with planting hairy vetch	NPK: mineral fertilization and removal of peanut straw	2750	24.0578	10.0428	2.82964	4.015	9	9	*108 g-1 dry soil	qPCR	0.873603	0.0192961	Multi	Supporting	Bacteria_abundance	Soil biota abundance
294	1001	1001	1	LCC	Zhang, X. et al., 2017	111.876	26.7617	MVrice-rice-Chinese milk vetch	WF: rice-rice-winter fallow	2951	2.89	2.5	0.77	0.05	3	3	× 1010 copies	qPCR	0.144966	0.023796	Multi	Supporting	Bacteria_abundance	Soil biota abundance
295	175	175	1	LCC	Buyer et al., 2010	-76.9075	39.0348	Vetch	Bare	359	0.552	0.264	0.0775	0.035	4	4	nmol g-1	PLFA	0.737599	0.00932202	Multi	Supporting	Fungi_abundance	Soil biota abundance
296	175	175	2	LCC		-76.9075	39.0348	Vetch	Bare	360	0.668	0.334	0.1985	0.0545	4	4	nmol g-1	PLFA	0.693147	0.0287318	Multi	Supporting	Fungi_abundance	Soil biota abundance
297	175	175	3	LCC		-76.9075	39.0348	Vetch	Bare	361	0.754	0.381	0.1515	0.031	4	4	nmol g-1	PLFA	0.682593	0.0117481	Multi	Supporting	Fungi_abundance	Soil biota abundance
298	277	277	1	LCC	Kim et al., 2013	128.096	35.1491	NPK+vetch	NPK: Mineral fertilizers	522	29.3	15.9	1.64256	1.23869	3	3	nmol g-1	PLFA	0.611268	0.00307065	Multi	Supporting	Fungi_abundance	Soil biota abundance
299	375	375	1	LCC	Frasier et al., 2016	-63.9801	-36.6105	V: vetch	C: control without cover crop	752	2.85	2.65	0.65	0.65	4	4	nmol g-1	PLFA	0.0727594	0.0280449	Multi	Supporting	Fungi_abundance	Soil biota abundance
300	480	480	1	LCC	Somenahally et al., 2018	-98.0362	35.5733	NT-org-N: Legume green manure (cowpea)	NT-no-N	1030	1.1166	0.8553	0.1559	0.1222	4	4	t ha-1	PLFA	0.266591	0.00997669	Multi	Supporting	Fungi_abundance	Soil biota abundance
301	480	480	2	LCC		-98.0362	35.5733	CT-org-N: Legume green manure (cowpea)	CT-no-N	1031	1.3904	0.6657	0.0927	0.0843	4	4	t ha-1	PLFA	0.736508	0.00512029	Multi	Supporting	Fungi_abundance	Soil biota abundance
302	576	576	1	LCC	Khan et al., 2020	128.108	35.18	Hairy green manure (Hairy vetch; Vicia villosa Roth)	Control soil with no fertilization	1337	35.7522	10.6195	6.3717	0.7079	3	3	nmol g-1	PLFA	1.21392	0.0120685	Multi	Supporting	Fungi_abundance	Soil biota abundance
303	604	604	1	LCC	Zhou et al., 2021	113.35	28.4667	FM: chemical fertilizer plus green manure (Chinese milk vetch)	F: chemical fertilizer	1424	4.89752	2.47229	0.783752	0.345472	3	3	nmol g-1 dry soil	PLFA	0.683581	0.0150455	Multi	Supporting	Fungi_abundance	Soil biota abundance
304	604	604	2	LCC		113.35	28.4667	FMS: chemical fertilizer plus green manure (Chinese milk vetch) and rice straw	FS: chemical fertilizer plus rice straw	1425	6.72621	5.35844	1.25984	0.606597	3	3	nmol g-1 dry soil	PLFA	0.227339	0.0159658	Multi	Supporting	Fungi_abundance	Soil biota abundance
305	604	604	3	LCC		113.35	28.4667	FM: chemical fertilizer plus green manure (Chinese milk vetch)	F: chemical fertilizer	1426	5.29614	4.81696	0.716934	0.649426	3	3	nmol g-1 dry soil	PLFA	0.0948343	0.0121672	Multi	Supporting	Fungi_abundance	Soil biota abundance
306	604	604	4	LCC		113.35	28.4667	FMS: chemical fertilizer plus green manure (Chinese milk vetch) and rice straw	FS: chemical fertilizer plus rice straw	1427	5.93998	5.43412	0.323792	0.621472	3	3	nmol g-1 dry soil	PLFA	0.0890091	0.00535023	Multi	Supporting	Fungi_abundance	Soil biota abundance
307	713	713	1	LCC	Thapa et al., 2022	-103.2	34.5833	Pea	Fallow (no cover crop)	1834	61.6	61.8	3.4533	4.81454	3	3	nmol g−1 soil	PLFA	-0.00324149	0.00307065	Multi	Supporting	Fungi_abundance	Soil biota abundance
308	780	780	1	LCC	Zhang YH	121.105	32.322	Chinese milk vetch+60%NPK	100%NPK	1937	0.93	0.62	0.1	0.05	4	4	nmol g-1	PLFA	0.405465	0.00451642	Multi	Supporting	Fungi_abundance	Soil biota abundance
309	780	780	2	LCC		121.105	32.322	Chinese milk vetch+vermicompost+60%NPK	100%NPK	1937	1.12	0.62	0.17	0.05	4	4	nmol g-1	PLFA	0.591364	0.00738564	Multi	Supporting	Fungi_abundance	Soil biota abundance
310	757	757	2	LCC	Chen et al., 2019	114.147	29.5256	NPK+CMV: the fertilizers combined with CMV amendment	NPK: mineral fertilizers alone	1873	0.9	0.534	0.103	0.071	4	4	nmol g-1	PLFA	0.521999	0.00769389	Multi	Supporting	Fungi_abundance	Soil biota abundance
311	809	809	1	LCC	Mbuthia, L. W. et al. 2015	-88.8465	35.623	hairy vetch: Vicia villosa	No cover	2042	8.66	8.62	0.24	0.24	4	4	nmol g-1 soil	PLFA	0.00462964	0.000385809	Multi	Supporting	Fungi_abundance	Soil biota abundance
312	808	808	1	LCC	Thapa, V. R. et al., 2021	-103.2	34.5833	Pea	Fallow	2038	38.1	34	2.16	2.42	3	3	nmol g-1 soil	PLFA	0.113854	0.00276006	Multi	Supporting	Fungi_abundance	Soil biota abundance
313	907	907	1	LCC	Finney, D. M. et al., 2017	-77.9167	40.7167	SH, sunn hemp	Follow	2200	5.21	4.38	0.83	0.64	8	8	nmol g–1	PLFA	0.173531	0.00584126	Multi	Supporting	Fungi_abundance	Soil biota abundance
314	907	907	2	LCC	Finney, D. M. et al., 2017	-77.9167	40.7167	SB, soybean	Follow	2200	4.96	4.38	0.63	0.64	8	8	nmol g–1	PLFA	0.124357	0.00468547	Multi	Supporting	Fungi_abundance	Soil biota abundance
315	907	907	3	LCC	Finney, D. M. et al., 2017	-77.9167	40.7167	RC, red clover	Follow	2200	5.3	4.38	0.8	0.64	8	8	nmol g–1	PLFA	0.190658	0.00551682	Multi	Supporting	Fungi_abundance	Soil biota abundance
316	907	907	4	LCC	Finney, D. M. et al., 2017	-77.9167	40.7167	HV, hairy vetch	Follow	2200	5.85	4.38	0.67	0.64	8	8	nmol g–1	PLFA	0.289393	0.00430847	Multi	Supporting	Fungi_abundance	Soil biota abundance
317	918	918	1	LCC	Dong, R. et al., 2024	113.211	24.8694	VR: V. villosa Roth	CK: conventional clear tillage as a control	2261	8.42	5.645	0.725	0.83	4	4	nmol g−1 dry soil	PLFA	0.39984	0.00725816	Multi	Supporting	Fungi_abundance	Soil biota abundance
318	921	921	1	LCC	Ogunleye, A. et al., 2023	-103.2	34.5833	Pea: (Pisum sativum L.)	Fallow	2287	45.6	28.8	2.55634	2.24367	3	3	nmol g−1 soil	PLFA	0.459532	0.00307065	Multi	Supporting	Fungi_abundance	Soil biota abundance
319	933	933	1	LCC	Sullivan, C. S. & Kleber, M. 2024	-121.15	44.6667	Austrian winter pea	Fallow control	2381	525	181	34	16.3	3	3	ng g-1	PLFA	1.0649	0.00410135	Multi	Supporting	Fungi_abundance	Soil biota abundance
320	933	933	2	LCC	Sullivan, C. S. & Kleber, M. 2024	-121.15	44.6667	Horizon spring pea	Fallow control	2381	434	181	17.4	16.3	3	3	ng g-1	PLFA	0.874548	0.00323911	Multi	Supporting	Fungi_abundance	Soil biota abundance
321	933	933	3	LCC	Sullivan, C. S. & Kleber, M. 2024	-121.15	44.6667	Berseem clover	Fallow control	2381	296	181	22.5	16.3	3	3	ng g-1	PLFA	0.491862	0.00462933	Multi	Supporting	Fungi_abundance	Soil biota abundance
322	933	933	4	LCC	Sullivan, C. S. & Kleber, M. 2024	-121.15	44.6667	Hairy vetch	Fallow control	2381	574	181	12	16.3	3	3	ng g-1	PLFA	1.15413	0.002849	Multi	Supporting	Fungi_abundance	Soil biota abundance
323	938	938	1	LCC	Khan, M. I. et al., 2018	128.433	36.8333	Hairy vetch	NPK	2418	25.0213	20.2553	2.68085	2.23405	3	3	nmol g-1	PLFA	0.211311	0.00788149	Multi	Supporting	Fungi_abundance	Soil biota abundance
324	940	940	1	LCC	García‐Orenes, F. et al., 2016	-0.804722	38.8233	OPL: organic pruning + legume cover crop	IF: inorganic fertilizer	2425	2.6	1.2	0.1	0.3	6	6	nmol g-1	PLFA	0.77319	0.0106632	Multi	Supporting	Fungi_abundance	Soil biota abundance
325	954	954	1	LCC	Tiemann, L. K. et al., 2015	-85.4	42.4	C1: corn with red clover	Cm: corn monoculture	2575	15.8104	16.8989	1.906	2.0513	4	4	umols PLFA g-1	PLFA	-0.0665776	0.00731699	Multi	Supporting	Fungi_abundance	Soil biota abundance
326	954	954	2	LCC	Tiemann, L. K. et al., 2015	-85.4	42.4	SWC1: soy-wheat-corn, red clover	SWC: soy-wheat-corn rotation	2576	17.7731	16.5251	0.95875	1.52303	4	4	umols PLFA g-1	PLFA	0.0728087	0.00285107	Multi	Supporting	Fungi_abundance	Soil biota abundance
327	958	958	1	LCC	Ruis, S. J. et al., 2023	-101.54	40.3789	Fallow replaced: pea	Fallow	2615	9.7	1.15	1.51	0.15	10	10	nmol g-1	PLFA	2.13236	0.00412464	Multi	Supporting	Fungi_abundance	Soil biota abundance
328	959	959	1	LCC	Eo, J. et al., 2015	127.45	36.56	Sunn hemp	Control	2623	0.9935	0.729	0.0517	0.0742	16	16	nmol g-1	PLFA	0.30956	0.000816738	Multi	Supporting	Fungi_abundance	Soil biota abundance
329	975	975	1	LCC	Wang, X. et al., 2022	111.5	41.2333	P1G2: 1 year of potato and 2 years of green manure-hairy vetch	P3: continuous potato cropping	2741	5.4	4.4	0.5	0.62	3	3	nmol g-1	PLFA	0.204794	0.00947625	Multi	Supporting	Fungi_abundance	Soil biota abundance
330	975	975	2	LCC	Wang, X. et al., 2022	111.5	41.2333	P2G1: 2 year of potato and 1 years of green manure-hairy vetch	P3: continuous potato cropping	2741	3.9	4.4	0.3	0.62	3	3	nmol g-1	PLFA	-0.120628	0.00859084	Multi	Supporting	Fungi_abundance	Soil biota abundance
331	980	980	1	LCC	Li, N. et al., 2014	126.633	47.4333	Alfa: alfalfa	NatF: natural fallow	2773	42.7835	35.567	1.5464	3.0928	4	4	nmol g-1	PLFA	0.184734	0.00221699	Multi	Supporting	Fungi_abundance	Soil biota abundance
332	993	993	1	LCC	Dai, X. et al., 2019	115.933	28.5667	Late-NPKM1=70% inorganic N+30% organic N+PK (inorganic phosphorus and potassium are also lowered to make the total amount of P and K constant, the same as follows)	Late-NPK=inorganic N, P, and K fertilizer	2867	24.4451	25.5812	0.707919	0.51533	3	3	nmol g-1	PLFA	-0.0454305	0.000414824	Multi	Supporting	Fungi_abundance	Soil biota abundance
333	993	993	2	LCC	Dai, X. et al., 2019	115.933	28.5667	Late-NPKM2=50% inorganic N+50% organic N+PK	Late-NPK=inorganic N, P, and K fertilizer	2867	25.8575	25.5812	0.36084	0.51533	3	3	nmol g-1	PLFA	0.0107421	0.000200185	Multi	Supporting	Fungi_abundance	Soil biota abundance
334	993	993	3	LCC	Dai, X. et al., 2019	115.933	28.5667	Late-NPKM3=30% inorganic N+70% organic N+PK	Late-NPK=inorganic N, P, and K fertilizer	2867	23.4079	25.5812	0.266272	0.51533	3	3	nmol g-1	PLFA	-0.0887865	0.000178404	Multi	Supporting	Fungi_abundance	Soil biota abundance
335	1008	1008	1	LCC	Jokela, W. E. et al., 2009	-89.7167	43.3333	KC-C, kura clover-corn	NC-FN, no-cover, N fertilized corn	2977	12.7667	8.8	0.7157	0.685565	3	3	nmol g-1	PLFA	0.372086	0.00307065	Multi	Supporting	Fungi_abundance	Soil biota abundance
336	1008	1008	2	LCC	Jokela, W. E. et al., 2009	-89.7167	43.3333	RC-C, red clover-corn	NC-FN, no-cover, N fertilized corn	2977	9.3	8.8	0.521359	0.685565	3	3	nmol g-1	PLFA	0.0552627	0.00307065	Multi	Supporting	Fungi_abundance	Soil biota abundance
337	1011	1011	1	LCC	Dong, N. et al., 2021	117.55	40.1	HV and disk: hairy vetch+disk	NGM: no green manure	2993	8.91	8.92	0.3	0.31	3	3		PLFA	-0.00112171	0.000780489	Multi	Supporting	Fungi_abundance	Soil biota abundance
338	1011	1011	2	LCC	Dong, N. et al., 2021	117.55	40.1	HV and flail: hairy vetch+flail	NGM: no green manure	2993	10	8.92	0.36	0.31	3	3		PLFA	0.114289	0.000834599	Multi	Supporting	Fungi_abundance	Soil biota abundance
339	1016	1016	1	LCC	CalderÓN, F. J. 2016	-103.15	40.15	Pea	Fallow	3023	33.7667	22.4333	1.89296	1.74767	16	16	nmol g-1	PLFA	0.408926	0.000575747	Multi	Supporting	Fungi_abundance	Soil biota abundance
340	1017	1017	1	LCC	Buyer, J. S. et al., 2017	-76.3318	-6.47703	Peanut	Control	3027	2.14	1.83	0.28	0.205	42	42	nmol g-1	PLFA	0.15649	0.000706388	Multi	Supporting	Fungi_abundance	Soil biota abundance
341	1017	1017	1	LCC	Buyer, J. S. et al., 2017	-76.3318	-6.47703	Calopo	Control	3027	2.09	1.83	0.245	0.205	42	42	nmol g-1	PLFA	0.132848	0.000625966	Multi	Supporting	Fungi_abundance	Soil biota abundance
342	1017	1017	1	LCC	Buyer, J. S. et al., 2017	-76.3318	-6.47703	Jackbean	Control	3027	2	1.83	0.265	0.205	42	42	nmol g-1	PLFA	0.0888312	0.000716789	Multi	Supporting	Fungi_abundance	Soil biota abundance
343	694	694	1	LCC	Xu et al., 2021	117.067	31.1	F1M1: Chinese milk vetch (7,500 kg ha-1)	F0M0: no fertilizer	1759	0.9	1.23	0.09	0.123	4	4	× 107 copies g-1 soil	qPCR	-0.312375	0.005	Multi	Supporting	Fungi_abundance	Soil biota abundance
344	694	694	2	LCC		117.067	31.1	F1M2: Chinese milk vetch, 15,000 kg green manure ha-1	F0M0: no fertilizer	1759	1.62	1.23	0.162	0.123	4	4	× 107 copies g-1 soil	qPCR	0.275412	0.005	Multi	Supporting	Fungi_abundance	Soil biota abundance
345	694	694	3	LCC		117.067	31.1	F1M3: Chinese milk vetch, 22,500 kg green manure ha-1	F0M0: no fertilizer	1759	4.85	1.23	0.485	0.123	4	4	× 107 copies g-1 soil	qPCR	1.37196	0.005	Multi	Supporting	Fungi_abundance	Soil biota abundance
346	694	694	4	LCC		117.067	31.1	F1M4: Chinese milk vetch, 30,000 kg green manure ha-1	F0M0: no fertilizer	1759	2.4	1.23	0.24	0.123	4	4	× 107 copies g-1 soil	qPCR	0.668455	0.005	Multi	Supporting	Fungi_abundance	Soil biota abundance
347	944	944	1	LCC	Maul, J. E. et al., 2014	-76.9075	39.0348	Vetch	Black poly	2455	721000000	190000000	72100000	19000000	4	4	rDNA gene copy number	qPCR	1.33362	0.005	Multi	Supporting	Fungi_abundance	Soil biota abundance
348	945	945	1	LCC	Henneron, L. et al., 2014	2.13333	48.8	Organic: Alfalfa	Conventional	2458	8.5276	8.5088	0.0189	0.0188	8	8	log 10 copy number g-1 dry soil	qPCR	0.00220704	1.22424e-06	Multi	Supporting	Fungi_abundance	Soil biota abundance
349	973	973	1	LCC	Zhou, G. et al., 2023	102.667	38.6167	GM: 45,000 kg green manure ha−1	CF: 375 kg N ha−1, urea 46% N	2717	14.2553	0.8511	1.9894	0.0723	3	3	×106 g-1 soil	qPCR	2.81835	0.00889731	Multi	Supporting	Fungi_abundance	Soil biota abundance
350	981	981	1	LCC	Jin, L. et al., 2021	106.586	28.1831	NPKG: mineral fertilization with planting hairy vetch	NPK: mineral fertilization and removal of peanut straw	2783	14.488	1.3429	0.732347	0.247806	9	9	× 107 g-1 dry soil	qPCR	2.37849	0.00406741	Multi	Supporting	Fungi_abundance	Soil biota abundance
351	155	155	1	LCC	DuPont et al., 2009	-121.741	38.5449	Legume: ‘Magnus’ field peas, Pisum sativum; purple vetch, Vicia benghalensis; and ‘Lana’ woollypod vetch, Vicia villosa	Fallow	310	324	264	64.846	55.9017	5	5	individuals 100 g-1 soil	A	0.204794	0.0169789	Multi	Supporting	Bacterivorous_nematodes	Soil biota abundance
352	337	337	1	LCC	Ito et al., 2015	140.212	36.0327	Hairy vetch	Fallow	679	5501	4612	147.815	65.8731	4	4	individuals 100 g-1 soil	A	0.176268	0.000231508	Multi	Supporting	Bacterivorous_nematodes	Soil biota abundance
353	778	778	1	LCC	Xue JR et al., 2020	121.105	32.3229	Astragalus sinicus L.	CK: control	1894	108.667	119	3.06413	1.87083	3	3	individuals 100 g-1 soil	A	-0.0908384	0.000347419	Multi	Supporting	Bacterivorous_nematodes	Soil biota abundance
354	778	778	2	LCC		121.105	32.3229	Vicia sativa L.	CK: control	1894	148.667	119	6.11465	1.87083	3	3	individuals 100 g-1 soil	A	0.222583	0.000646276	Multi	Supporting	Bacterivorous_nematodes	Soil biota abundance
355	778	778	3	LCC		121.105	32.3229	Melilotus officinalis (L.) Pall.	CK: control	1894	121.667	119	2.49444	1.87083	3	3	individuals 100 g-1 soil	A	0.0221616	0.0002225	Multi	Supporting	Bacterivorous_nematodes	Soil biota abundance
356	778	778	4	LCC		121.105	32.3229	Vicia villosa Roth var.	CK: control	1894	148.333	119	7.4087	1.87083	3	3	individuals 100 g-1 soil	A	0.220339	0.000913931	Multi	Supporting	Bacterivorous_nematodes	Soil biota abundance
357	778	778	5	LCC		121.105	32.3229	Trifolium repens L.	CK: control	1894	134	119	3.937	1.87083	3	3	individuals 100 g-1 soil	A	0.118716	0.000370126	Multi	Supporting	Bacterivorous_nematodes	Soil biota abundance
358	778	778	6	LCC		121.105	32.3229	Medicago sativa L. cv.1	CK: control	1894	101.667	119	3.06413	1.87083	3	3	individuals 100 g-1 soil	A	-0.157424	0.000385172	Multi	Supporting	Bacterivorous_nematodes	Soil biota abundance
359	778	778	7	LCC		121.105	32.3229	Medicago sativa L. cv.2	CK: control	1894	150	119	6.68331	1.87083	3	3	individuals 100 g-1 soil	A	0.231512	0.000744114	Multi	Supporting	Bacterivorous_nematodes	Soil biota abundance
360	778	778	8	LCC		121.105	32.3229	Medicago sativa L. cv.3	CK: control	1894	127.333	119	10.4907	1.87083	3	3	individuals 100 g-1 soil	A	0.0676848	0.00234498	Multi	Supporting	Bacterivorous_nematodes	Soil biota abundance
361	780	780	1	LCC	Zhang YH	121.105	32.322	Chinese milk vetch+60%NPK	100%NPK	1938	299.55	106	23.55	5.92	4	4	individuals 100 g-1 soil	A	1.03884	0.00232497	Multi	Supporting	Bacterivorous_nematodes	Soil biota abundance
362	780	780	2	LCC		121.105	32.322	Chinese milk vetch+vermicompost+60%NPK	100%NPK	1938	317.42	106	23.495	5.92	4	4	individuals 100 g-1 soil	A	1.09679	0.00214947	Multi	Supporting	Bacterivorous_nematodes	Soil biota abundance
363	802	802	1	LCC	Djigal, D. et al., 2012	-60.9972	14.6726	NW: Neonotonia wightii	BS: bare soil	1999	80.19	34.2043	11.4015	3.2304	3	3	individuals 100 g-1 soil	A	0.852047	0.00971167	Multi	Supporting	Bacterivorous_nematodes	Soil biota abundance
364	802	802	2	LCC	Djigal, D. et al., 2012	-60.9972	14.6726	PP: Pueraria phaseoloides	BS: bare soil	1999	91.9715	34.2043	13.3016	3.2304	3	3	individuals 100 g-1 soil	A	0.989127	0.00994565	Multi	Supporting	Bacterivorous_nematodes	Soil biota abundance
365	802	802	3	LCC	Djigal, D. et al., 2012	-60.9972	14.6726	SG: Stylosanthes guyanensis	BS: bare soil	1999	109.454	34.2043	9.88125	3.2304	3	3	individuals 100 g-1 soil	A	1.16315	0.00568994	Multi	Supporting	Bacterivorous_nematodes	Soil biota abundance
366	813	813	1	LCC	Ito, T. et al. , 2015	140.212	36.0327	Hairy vetch	Fallow	2084	1231.61	1040.87	33.094	14.8668	4	4	individuals 100 g-1 soil	A	0.168262	0.000231508	Multi	Supporting	Bacterivorous_nematodes	Soil biota abundance
367	103	103	1	LCC	Wang et al., 2006	-82.1711	29.4086	Cowpea	Control	214	696	369	18.7019	5.27042	6	6	individuals 100 cm-3 soil	A	0.634553	0.000154339	Multi	Supporting	Bacterivorous_nematodes	Soil biota abundance
368	103	103	2	LCC		-82.1711	29.4086	Solarization + Cowpea	Control	214	620	369	16.6598	5.27042	6	6	individuals 100 cm-3 soil	A	0.518923	0.000154339	Multi	Supporting	Bacterivorous_nematodes	Soil biota abundance
369	103	103	3	LCC	Wang et al., 2006	-82.1711	29.4086	Cowpea	Control	215	93	615	2.49896	8.78403	6	6	individuals 100 cm-3 soil	A	-1.88902	0.000154339	Multi	Supporting	Bacterivorous_nematodes	Soil biota abundance
370	103	103	4	LCC		-82.1711	29.4086	Solarization + Cowpea	Control	215	155	615	4.16494	8.78403	6	6	individuals 100 cm-3 soil	A	-1.3782	0.000154339	Multi	Supporting	Bacterivorous_nematodes	Soil biota abundance
371	274	274	1	LCC	Hinds et al., 2013	-76.7497	38.8159	SH-OF: Sunn hemp	BG-OF: bare-ground; organic fertilizer	495	1010	592	27.1393	8.45553	4	4	individuals 100 cm-3 soil	A	0.534199	0.000231508	Multi	Supporting	Bacterivorous_nematodes	Soil biota abundance
372	274	274	2	LCC	Hinds et al., 2013	-76.7497	38.8159	SH-SF: Sunn hemp	BG-SF: bare-ground; organic fertilizer	496	1178	699	31.6535	9.98381	4	4	individuals 100 cm-3 soil	A	0.521923	0.000231508	Multi	Supporting	Bacterivorous_nematodes	Soil biota abundance
373	274	274	3	LCC	Hinds et al., 2013	-76.7497	38.8159	SH-OF: Sunn hemp	BG-OF: bare-ground; organic fertilizer	497	1002	2062	26.9243	29.4515	4	4	individuals 100 cm-3 soil	A	-0.721678	0.000231508	Multi	Supporting	Bacterivorous_nematodes	Soil biota abundance
374	274	274	4	LCC	Hinds et al., 2013	-76.7497	38.8159	SH-SF: Sunn hemp	BG-SF: bare-ground; organic fertilizer	498	842	400	22.625	5.71319	4	4	individuals 100 cm-3 soil	A	0.744315	0.000231508	Multi	Supporting	Bacterivorous_nematodes	Soil biota abundance
375	189	189	1	LCC	Marahatta, S. P., 2010	-158.067	21.4667	SH: sunn hemp	BG: bare ground control	373	1731	1435	46.513	20.4961	4	4	individuals 250 cm-3 soil	A	0.187534	0.000231508	Multi	Supporting	Bacterivorous_nematodes	Soil biota abundance
376	233	233	1	LCC	Wang et al., 2011	-157.815	21.2998	SH: sunn hemp	BG: bare ground	429	773.006	650.307	20.7711	9.28832	4	4	individuals 250 cm-3 soil	A	0.172843	0.000231508	Multi	Supporting	Bacterivorous_nematodes	Soil biota abundance
377	394	394	1	LCC	Quintanilla-Tornel et al., 2016	-158.088	21.5352	SH: sunn hemp (Crotalaria juncea ‘Tropic Sun’)	BG:bare ground	812	543	288	14.5907	4.1135	4	4	individuals 250 cm-3 soil	A	0.634149	0.000231508	Multi	Supporting	Bacterivorous_nematodes	Soil biota abundance
378	394	394	2	LCC	Quintanilla-Tornel et al., 2016	-158.088	21.5352	SHSol: sunn hemp cover cropping/till/solarization	Sol: till/solarization	813	548	413	14.7251	5.89887	4	4	individuals 250 cm-3 soil	A	0.282828	0.000231508	Multi	Supporting	Bacterivorous_nematodes	Soil biota abundance
379	394	394	3	LCC		-158.088	21.5352	SH: sunn hemp (Crotalaria juncea ‘Tropic Sun’)	BG:bare ground	814	558	358	14.9938	5.11331	4	4	individuals 250 cm-3 soil	A	0.443826	0.000231508	Multi	Supporting	Bacterivorous_nematodes	Soil biota abundance
380	394	394	4	LCC		-158.088	21.5352	SHSol: sunn hemp cover cropping/till/solarization	Sol: till/solarization	815	438	358	11.7693	5.11331	4	4	individuals 250 cm-3 soil	A	0.201686	0.000231508	Multi	Supporting	Bacterivorous_nematodes	Soil biota abundance
381	811	811	1	LCC	Marahatta, S. P. et al., 2010	-158.067	21.4667	SH: sunn hemp	BG: bareground	2066	1731	1430	46.513	20.4247	4	4	individuals 250 cm-3 soil	A	0.191025	0.000231508	Multi	Supporting	Bacterivorous_nematodes	Soil biota abundance
382	812	812	1	LCC	Marahatta, S. P. et al., 2012	-158.023	21.4667	SH: sunn hemp	C: weedy fallow control	2072	3695	4120	99.2868	58.8459	4	4	individuals 250 cm-3 soil	A	-0.108873	0.000231508	Multi	Supporting	Bacterivorous_nematodes	Soil biota abundance
383	812	812	2	LCC	Marahatta, S. P. et al., 2012	-158.023	21.4667	SHSOL: integration of sunn hemp and soil solarization	C: weedy fallow control	2072	2447	4120	65.7523	58.8459	4	4	individuals 250 cm-3 soil	A	-0.52099	0.000231508	Multi	Supporting	Bacterivorous_nematodes	Soil biota abundance
384	812	812	3	LCC	Marahatta, S. P. et al., 2012	-158.023	21.4667	SHSOL: integration of sunn hemp and soil solarization	C: weedy fallow control	2073	1062	1857	28.5366	26.5235	4	4	individuals 250 cm-3 soil	A	-0.558808	0.000231508	Multi	Supporting	Bacterivorous_nematodes	Soil biota abundance
385	912	912	1	LCC	Garba, I. et al., 2024	152.34	-27.545	Legume: common vetch	Follow	2235	257.143	233.977	81.081	74.1313	4	4	Nematodes 200 g dry soil-1	A	0.09441	0.0499515	Multi	Supporting	Bacterivorous_nematodes	Soil biota abundance
386	927	927	1	LCC	Wang, K. H. et al., 2003	-158.089	21.5381	sunn hemp	indigenous weeds	2338	885	221	23.7805	3.15654	4	4	nematode/250 cm3 soil	A	1.38742	0.000231508	Multi	Supporting	Bacterivorous_nematodes	Soil biota abundance
387	942	942	1	LCC	Wang, K.-H. et al., 2022	-76.778	38.8599	ST-LM: a perennial red clover (Trifolium pratense L.)	CT: conventional till	2437	136	190	29	33	12	12	nematodes/250 cm3 soil	A	-0.334369	0.00630296	Multi	Supporting	Bacterivorous_nematodes	Soil biota abundance
388	945	945	1	LCC	Henneron, L. et al., 2014	2.13333	48.8	Organic: Alfalfa	Conventional	2459	264.634	71.9512	42.683	12.1951	8	8	individuals 100 g-1 soil	A	1.30236	0.00684274	Multi	Supporting	Bacterivorous_nematodes	Soil biota abundance
389	949	949	1	LCC	Waisen, P.et al., 2021	-158.089	21.5374	SH + Velum: sunn hemp	Control	2489	1203	871	217	195	9	9	individuals 250 m-3 soil	A	0.322932	0.00918448	Multi	Supporting	Bacterivorous_nematodes	Soil biota abundance
390	949	949	2	LCC	Waisen, P.et al., 2021	-158.089	21.5374	SH + MoltX: sunn hemp	Control	2489	1538	871	682	195	9	9	individuals 250 m-3 soil	A	0.568596	0.0274173	Multi	Supporting	Bacterivorous_nematodes	Soil biota abundance
391	949	949	3	LCC	Waisen, P.et al., 2021	-158.089	21.5374	SH + Velum: sunn hemp	Control	2493	510	633	216	111	9	9	individuals 250 m-3 soil	A	-0.21606	0.0233474	Multi	Supporting	Bacterivorous_nematodes	Soil biota abundance
392	949	949	4	LCC	Waisen, P.et al., 2021	-158.089	21.5374	SH + MoltX: sunn hemp	Control	2493	547	633	235	111	9	9	individuals 250 m-3 soil	A	-0.146022	0.0239244	Multi	Supporting	Bacterivorous_nematodes	Soil biota abundance
393	949	949	5	LCC	Waisen, P.et al., 2021	-158.089	21.5374	SH + Velum: sunn hemp	Control	2497	280	390	86	83	3	3	individuals 250 m-3 soil	A	-0.331357	0.0465431	Multi	Supporting	Bacterivorous_nematodes	Soil biota abundance
394	949	949	6	LCC	Waisen, P.et al., 2021	-158.089	21.5374	SH + MoltX: sunn hemp	Control	2497	563	390	206	83	3	3	individuals 250 m-3 soil	A	0.367133	0.0597244	Multi	Supporting	Bacterivorous_nematodes	Soil biota abundance
395	950	950	1	LCC	Ferris, H. et al., 2004	-121.783	38.5333	-O+W-I:	-O-C-I	2501	6584.07	6053.1	176.918	86.4563	4	4	individuals L-1 soil	A	0.0840831	0.000231508	Multi	Supporting	Bacterivorous_nematodes	Soil biota abundance
396	950	950	2	LCC	Ferris, H. et al., 2004	-121.783	38.5333	+O+W-I:	+O-C-I	2502	9823.01	8336.28	263.95	119.067	4	4	individuals L-1 soil	A	0.16411	0.000231508	Multi	Supporting	Bacterivorous_nematodes	Soil biota abundance
397	950	950	3	LCC	Ferris, H. et al., 2004	-121.783	38.5333	-O+W+I:	-O-C+I	2503	5893.81	5097.35	158.37	72.8053	4	4	individuals L-1 soil	A	0.145182	0.000231508	Multi	Supporting	Bacterivorous_nematodes	Soil biota abundance
398	950	950	4	LCC	Ferris, H. et al., 2004	-121.783	38.5333	+O+W+I:	+O-C+I	2504	4938.05	3716.81	132.688	53.0872	4	4	individuals L-1 soil	A	0.284104	0.000231508	Multi	Supporting	Bacterivorous_nematodes	Soil biota abundance
399	950	950	5	LCC	Ferris, H. et al., 2004	-121.783	38.5333	-S+W-I:	-S-W-I	2509	1915.31	1094.46	51.4655	15.6322	4	4	individuals L-1 soil	A	0.559616	0.000231508	Multi	Supporting	Bacterivorous_nematodes	Soil biota abundance
400	950	950	6	LCC	Ferris, H. et al., 2004	-121.783	38.5333	+S+W+I:	-S-W+I	2510	2358.31	508.143	63.3691	7.2578	4	4	individuals L-1 soil	A	1.53494	0.000231508	Multi	Supporting	Bacterivorous_nematodes	Soil biota abundance
401	950	950	7	LCC	Ferris, H. et al., 2004	-121.783	38.5333	-S+W+I:	-S-W+I	2510	2280.13	508.143	61.2684	7.2578	4	4	individuals L-1 soil	A	1.50122	0.000231508	Multi	Supporting	Bacterivorous_nematodes	Soil biota abundance
402	950	950	8	LCC	Ferris, H. et al., 2004	-121.783	38.5333	-S+W-I:	-S-W-I	2513	3858.52	1852.09	103.681	26.4534	4	4	individuals L-1 soil	A	0.733969	0.000231508	Multi	Supporting	Bacterivorous_nematodes	Soil biota abundance
403	950	950	9	LCC	Ferris, H. et al., 2004	-121.783	38.5333	-S+W+I:	-S-W-I	2513	2450.16	1852.09	65.8372	26.4534	4	4	individuals L-1 soil	A	0.279839	0.000231508	Multi	Supporting	Bacterivorous_nematodes	Soil biota abundance
404	950	950	10	LCC	Ferris, H. et al., 2004	-121.783	38.5333	+S+W+I:	-S-W-I	2513	2045.02	1852.09	54.9508	26.4534	4	4	individuals L-1 soil	A	0.0990909	0.000231508	Multi	Supporting	Bacterivorous_nematodes	Soil biota abundance
405	950	950	11	LCC	Ferris, H. et al., 2004	-121.783	38.5333	-S+W+I2:	-S-W-I	2513	4630.23	1852.09	124.417	26.4534	4	4	individuals L-1 soil	A	0.916291	0.000231508	Multi	Supporting	Bacterivorous_nematodes	Soil biota abundance
406	950	950	12	LCC	Ferris, H. et al., 2004	-121.783	38.5333	+S+W+I2:	-S-W-I	2513	4205.79	1852.09	113.012	26.4534	4	4	individuals L-1 soil	A	0.820147	0.000231508	Multi	Supporting	Bacterivorous_nematodes	Soil biota abundance
407	979	979	1	LCC	Pan, F.et al., 2016	126.633	47.4333	Alfa: alfalfa	NatF: natural fallow	2768	1585.6	382.519	401.028	12.3393	4	4	individuals per 100 g dry soil	A	1.42194	0.0162521	Multi	Supporting	Bacterivorous_nematodes	Soil biota abundance
408	983	983	1	LCC	Briar, S. S. et al., 2012	-97.1167	49.65	WGmWF-Conventional: spring wheat-green manure (Fababean (Vicia faba L.))-spring wheat-flax	WPWF-Conventional: spring wheat (Triticum aestivum L.)-pea (Pisum sativum L.)-spring wheat-flax (Linumusitatissimum L.)	2802	607	442	60.7	44.2	3	3	individuals per 100 g dry soil	A	0.317219	0.00666667	Multi	Supporting	Bacterivorous_nematodes	Soil biota abundance
409	983	983	2	LCC	Briar, S. S. et al., 2012	-97.1167	49.65	WAAF-Conventional: spring wheat-alfalfa (Medicago sativa L.)-alfalfa-flax	WPWF-Conventional: spring wheat (Triticum aestivum L.)-pea (Pisum sativum L.)-spring wheat-flax (Linumusitatissimum L.)	2802	667	442	66.7	44.2	3	3	individuals per 100 g dry soil	A	0.41148	0.00666667	Multi	Supporting	Bacterivorous_nematodes	Soil biota abundance
410	983	983	3	LCC	Briar, S. S. et al., 2012	-97.1167	49.65	WGmWF-Organic: spring wheat-green manure (Fababean (Vicia faba L.))-spring wheat-flax	WPWF-Organic: spring wheat (Triticum aestivum L.)-pea (Pisum sativum L.)-spring wheat-flax (Linumusitatissimum L.)	2803	470	390	47	39	3	3	individuals per 100 g dry soil	A	0.186586	0.00666667	Multi	Supporting	Bacterivorous_nematodes	Soil biota abundance
411	983	983	4	LCC	Briar, S. S. et al., 2012	-97.1167	49.65	WAAF-Organic: spring wheat-alfalfa (Medicago sativa L.)-alfalfa-flax	WPWF-Organic: spring wheat (Triticum aestivum L.)-pea (Pisum sativum L.)-spring wheat-flax (Linumusitatissimum L.)	2803	714	390	71.4	39	3	3	individuals per 100 g dry soil	A	0.604736	0.00666667	Multi	Supporting	Bacterivorous_nematodes	Soil biota abundance
412	155	155	1	LCC	DuPont et al., 2009	-121.741	38.5449	Legume: ‘Magnus’ field peas, Pisum sativum; purple vetch, Vicia benghalensis; and ‘Lana’ woollypod vetch, Vicia villosa	Fallow	311	139	116	33.541	26.8328	5	5	individuals 100 g-1 soil	A	0.180884	0.0223469	Multi	Supporting	Fungivorous_nematodes	Soil biota abundance
413	778	778	1	LCC	Xue JR et al., 2020	121.105	32.3229	Astragalus sinicus L.	CK: control	1895	8.66667	4.66667	0.849837	1.24722	3	3	individuals 100 g-1 soil	A	0.619039	0.0270147	Multi	Supporting	Fungivorous_nematodes	Soil biota abundance
414	778	778	2	LCC		121.105	32.3229	Vicia sativa L.	CK: control	1895	11	4.66667	3.08221	1.24722	3	3	individuals 100 g-1 soil	A	0.85745	0.0499803	Multi	Supporting	Fungivorous_nematodes	Soil biota abundance
415	778	778	3	LCC		121.105	32.3229	Melilotus officinalis (L.) Pall.	CK: control	1895	20.6667	4.66667	1.43372	1.24722	3	3	individuals 100 g-1 soil	A	1.48808	0.0254138	Multi	Supporting	Fungivorous_nematodes	Soil biota abundance
416	778	778	5	LCC		121.105	32.3229	Trifolium repens L.	CK: control	1895	10.3333	4.66667	0.942809	1.24722	3	3	individuals 100 g-1 soil	A	0.79493	0.0265844	Multi	Supporting	Fungivorous_nematodes	Soil biota abundance
417	778	778	6	LCC		121.105	32.3229	Medicago sativa L. cv.1	CK: control	1895	29	4.66667	0.707107	1.24722	3	3	individuals 100 g-1 soil	A	1.82685	0.0240077	Multi	Supporting	Fungivorous_nematodes	Soil biota abundance
418	778	778	7	LCC		121.105	32.3229	Medicago sativa L. cv.2	CK: control	1895	18.3333	4.66667	1.31233	1.24722	3	3	individuals 100 g-1 soil	A	1.36828	0.0255175	Multi	Supporting	Fungivorous_nematodes	Soil biota abundance
419	778	778	8	LCC		121.105	32.3229	Medicago sativa L. cv.3	CK: control	1895	26.3333	4.66667	1.24722	1.24722	3	3	individuals 100 g-1 soil	A	1.73039	0.0245573	Multi	Supporting	Fungivorous_nematodes	Soil biota abundance
420	780	780	1	LCC	Zhang YH	121.105	32.322	Chinese milk vetch+60%NPK	100%NPK	1939	22.86	3.05	1.405	1.44	4	4	individuals 100 g-1 soil	A	2.01425	0.0566713	Multi	Supporting	Fungivorous_nematodes	Soil biota abundance
421	780	780	2	LCC		121.105	32.322	Chinese milk vetch+vermicompost+60%NPK	100%NPK	1939	9.1	3.05	1.425	1.44	4	4	individuals 100 g-1 soil	A	1.09313	0.0618573	Multi	Supporting	Fungivorous_nematodes	Soil biota abundance
422	802	802	1	LCC	Djigal, D. et al., 2012	-60.9972	14.6726	NW: Neonotonia wightii	BS: bare soil	2000	9.6644	6.5772	3.55705	1.5436	3	3	individuals 100 g-1 soil	A	0.38484	0.063515	Multi	Supporting	Fungivorous_nematodes	Soil biota abundance
423	802	802	2	LCC	Djigal, D. et al., 2012	-60.9972	14.6726	PP: Pueraria phaseoloides	BS: bare soil	2000	16.2416	6.5772	3.62415	1.5436	3	3	individuals 100 g-1 soil	A	0.903967	0.0349569	Multi	Supporting	Fungivorous_nematodes	Soil biota abundance
424	802	802	3	LCC	Djigal, D. et al., 2012	-60.9972	14.6726	SG: Stylosanthes guyanensis	BS: bare soil	2000	18.7919	6.5772	3.1544	1.5436	3	3	individuals 100 g-1 soil	A	1.04982	0.027752	Multi	Supporting	Fungivorous_nematodes	Soil biota abundance
425	813	813	1	LCC	Ito, T. et al. , 2015	140.212	36.0327	Hairy vetch	Fallow	2085	377.349	290.602	14.9749	4.45988	4	4	individuals 20 g-1 soil	A	0.261216	0.000452596	Multi	Supporting	Fungivorous_nematodes	Soil biota abundance
426	103	103	1	LCC	Wang et al., 2006	-82.1711	29.4086	Cowpea	Control	216	88	120	3.49223	1.84164	6	6	individuals 100 cm-3 soil	A	-0.310155	0.000301731	Multi	Supporting	Fungivorous_nematodes	Soil biota abundance
427	103	103	2	LCC		-82.1711	29.4086	Solarization + Cowpea	Control	216	149	120	5.91298	1.84164	6	6	individuals 100 cm-3 soil	A	0.216455	0.000301731	Multi	Supporting	Fungivorous_nematodes	Soil biota abundance
428	103	103	3	LCC	Wang et al., 2006	-82.1711	29.4086	Cowpea	Control	217	32	72	1.2699	1.10498	6	6	individuals 100 cm-3 soil	A	-0.81093	0.000301731	Multi	Supporting	Fungivorous_nematodes	Soil biota abundance
429	103	103	4	LCC		-82.1711	29.4086	Solarization + Cowpea	Control	217	18	72	0.71432	1.10498	6	6	individuals 100 cm-3 soil	A	-1.38629	0.000301731	Multi	Supporting	Fungivorous_nematodes	Soil biota abundance
430	274	274	1	LCC	Hinds et al., 2013	-76.7497	38.8159	SH-OF: Sunn hemp	BG-OF: bare-ground; organic fertilizer	499	706	317	28.0172	4.865	4	4	individuals 100 cm-3 soil	A	0.800713	0.000452596	Multi	Supporting	Fungivorous_nematodes	Soil biota abundance
431	274	274	2	LCC	Hinds et al., 2013	-76.7497	38.8159	SH-SF: Sunn hemp	BG-SF: bare-ground; organic fertilizer	500	703	405	27.8982	6.21554	4	4	individuals 100 cm-3 soil	A	0.55147	0.000452596	Multi	Supporting	Fungivorous_nematodes	Soil biota abundance
432	274	274	3	LCC	Hinds et al., 2013	-76.7497	38.8159	SH-OF: Sunn hemp	BG-OF: bare-ground; organic fertilizer	501	340	282	13.4927	4.32785	4	4	individuals 100 cm-3 soil	A	0.187039	0.000452596	Multi	Supporting	Fungivorous_nematodes	Soil biota abundance
433	274	274	4	LCC	Hinds et al., 2013	-76.7497	38.8159	SH-SF: Sunn hemp	BG-SF: bare-ground; organic fertilizer	502	339	176	13.453	2.70107	4	4	individuals 100 cm-3 soil	A	0.655516	0.000452596	Multi	Supporting	Fungivorous_nematodes	Soil biota abundance
434	189	189	1	LCC	Marahatta, S. P., 2010	-158.067	21.4667	SH: sunn hemp	BG: bare ground control	374	473	410	18.7707	6.29227	4	4	individuals 250 cm-3 soil	A	0.142938	0.000452596	Multi	Supporting	Fungivorous_nematodes	Soil biota abundance
435	233	233	1	LCC	Wang et al., 2011	-157.815	21.2998	SH: sunn hemp	BG: bare ground	430	162.91	106.353	6.46498	1.63219	4	4	individuals 250 cm-3 soil	A	0.426438	0.000452596	Multi	Supporting	Fungivorous_nematodes	Soil biota abundance
436	394	394	1	LCC	Quintanilla-Tornel et al., 2016	-158.088	21.5352	SH: sunn hemp (Crotalaria juncea ‘Tropic Sun’)	BG:bare ground	816	190	115	7.54004	1.76491	4	4	individuals 250 cm-3 soil	A	0.502092	0.000452596	Multi	Supporting	Fungivorous_nematodes	Soil biota abundance
437	394	394	2	LCC	Quintanilla-Tornel et al., 2016	-158.088	21.5352	SHSol: sunn hemp cover cropping/till/solarization	Sol: till/solarization	817	150	22	5.95267	0.337634	4	4	individuals 250 cm-3 soil	A	1.91959	0.000452596	Multi	Supporting	Fungivorous_nematodes	Soil biota abundance
438	394	394	3	LCC		-158.088	21.5352	SH: sunn hemp (Crotalaria juncea ‘Tropic Sun’)	BG:bare ground	818	167	79	6.6273	1.21241	4	4	individuals 250 cm-3 soil	A	0.748546	0.000452596	Multi	Supporting	Fungivorous_nematodes	Soil biota abundance
439	394	394	4	LCC		-158.088	21.5352	SHSol: sunn hemp cover cropping/till/solarization	Sol: till/solarization	819	68	52	2.69854	0.798044	4	4	individuals 250 cm-3 soil	A	0.268264	0.000452596	Multi	Supporting	Fungivorous_nematodes	Soil biota abundance
440	811	811	1	LCC	Marahatta, S. P. et al., 2010	-158.067	21.4667	SH: sunn hemp	BG: bareground	2067	473	315	18.7707	4.83431	4	4	individuals 250 cm-3 soil	A	0.406523	0.000452596	Multi	Supporting	Fungivorous_nematodes	Soil biota abundance
441	812	812	1	LCC	Marahatta, S. P. et al., 2012	-158.023	21.4667	SH: sunn hemp	C: weedy fallow control	2074	860	485	34.1286	7.4433	4	4	individuals 250 cm-3 soil	A	0.572783	0.000452596	Multi	Supporting	Fungivorous_nematodes	Soil biota abundance
442	812	812	2	LCC	Marahatta, S. P. et al., 2012	-158.023	21.4667	SHSOL: integration of sunn hemp and soil solarization	C: weedy fallow control	2074	462	485	18.3342	7.4433	4	4	individuals 250 cm-3 soil	A	-0.048584	0.000452596	Multi	Supporting	Fungivorous_nematodes	Soil biota abundance
443	812	812	3	LCC	Marahatta, S. P. et al., 2012	-158.023	21.4667	SHSOL: integration of sunn hemp and soil solarization	C: weedy fallow control	2075	237	637	9.40521	9.77604	4	4	individuals 250 cm-3 soil	A	-0.98871	0.000452596	Multi	Supporting	Fungivorous_nematodes	Soil biota abundance
444	912	912	1	LCC	Garba, I. et al., 2024	152.34	-27.545	Legume: common vetch	Follow	2236	155.49	220.772	46.2908	65.2819	4	4	Nematodes 200 g dry soil-1	A	-0.350549	0.0440173	Multi	Supporting	Fungivorous_nematodes	Soil biota abundance
445	942	942	1	LCC	Wang, K.-H. et al., 2022	-76.778	38.8599	ST-LM: a perennial red clover (Trifolium pratense L.)	CT: conventional till	2438	160	173	35	28	12	12	nematodes/250 cm3 soil	A	-0.0781178	0.00617057	Multi	Supporting	Fungivorous_nematodes	Soil biota abundance
446	945	945	1	LCC	Henneron, L. et al., 2014	2.13333	48.8	Organic: Alfalfa	Conventional	2460	31.7073	46.3415	15.8537	6.0975	8	8	individuals 100 g-1 soil	A	-0.379491	0.0334143	Multi	Supporting	Fungivorous_nematodes	Soil biota abundance
447	949	949	1	LCC	Waisen, P.et al., 2021	-158.089	21.5374	SH + Velum: sunn hemp	Control	2490	722	416	417	150	9	9	individuals 250 m-3 soil	A	0.55134	0.0515104	Multi	Supporting	Fungivorous_nematodes	Soil biota abundance
448	949	949	2	LCC	Waisen, P.et al., 2021	-158.089	21.5374	SH + MoltX: sunn hemp	Control	2490	844	416	488	150	9	9	individuals 250 m-3 soil	A	0.707467	0.0515922	Multi	Supporting	Fungivorous_nematodes	Soil biota abundance
449	949	949	3	LCC	Waisen, P.et al., 2021	-158.089	21.5374	SH + Velum: sunn hemp	Control	2494	450	87	96	47	9	9	individuals 250 m-3 soil	A	1.64334	0.0374844	Multi	Supporting	Fungivorous_nematodes	Soil biota abundance
450	949	949	4	LCC	Waisen, P.et al., 2021	-158.089	21.5374	SH + MoltX: sunn hemp	Control	2494	553	87	113	47	9	9	individuals 250 m-3 soil	A	1.84945	0.037067	Multi	Supporting	Fungivorous_nematodes	Soil biota abundance
451	949	949	5	LCC	Waisen, P.et al., 2021	-158.089	21.5374	SH + Velum: sunn hemp	Control	2498	693	57	339	12	12	12	individuals 250 m-3 soil	A	2.49798	0.0236347	Multi	Supporting	Fungivorous_nematodes	Soil biota abundance
452	949	949	6	LCC	Waisen, P.et al., 2021	-158.089	21.5374	SH + MoltX: sunn hemp	Control	2498	460	57	207	12	12	12	individuals 250 m-3 soil	A	2.08818	0.0205684	Multi	Supporting	Fungivorous_nematodes	Soil biota abundance
453	950	950	1	LCC	Ferris, H. et al., 2004	-121.783	38.5333	-O+W-I:	-O-C-I	2505	6530.97	5893.81	259.178	90.4522	4	4	individuals L-1 soil	A	0.102654	0.000452596	Multi	Supporting	Fungivorous_nematodes	Soil biota abundance
454	950	950	2	LCC	Ferris, H. et al., 2004	-121.783	38.5333	+O+W-I:	+O-C-I	2506	6902.65	8123.89	273.928	124.677	4	4	individuals L-1 soil	A	-0.162903	0.000452596	Multi	Supporting	Fungivorous_nematodes	Soil biota abundance
455	950	950	3	LCC	Ferris, H. et al., 2004	-121.783	38.5333	-O+W+I:	-O-C+I	2507	4938.05	3876.11	195.964	59.4866	4	4	individuals L-1 soil	A	0.24214	0.000452596	Multi	Supporting	Fungivorous_nematodes	Soil biota abundance
456	950	950	4	LCC	Ferris, H. et al., 2004	-121.783	38.5333	+O+W+I:	+O-C+I	2508	3079.65	4725.66	122.214	72.5248	4	4	individuals L-1 soil	A	-0.428193	0.000452596	Multi	Supporting	Fungivorous_nematodes	Soil biota abundance
457	950	950	5	LCC	Ferris, H. et al., 2004	-121.783	38.5333	-S+W-I:	-S-W-I	2511	2267.1	872.964	89.9686	13.3974	4	4	individuals L-1 soil	A	0.954363	0.000452596	Multi	Supporting	Fungivorous_nematodes	Soil biota abundance
458	950	950	6	LCC	Ferris, H. et al., 2004	-121.783	38.5333	+S+W+I:	-S-W+I	2512	2631.92	403.909	104.446	6.19879	4	4	individuals L-1 soil	A	1.87428	0.000452596	Multi	Supporting	Fungivorous_nematodes	Soil biota abundance
459	950	950	7	LCC	Ferris, H. et al., 2004	-121.783	38.5333	-S+W+I:	-S-W+I	2512	3609.12	403.909	143.226	6.19879	4	4	individuals L-1 soil	A	2.19003	0.000452596	Multi	Supporting	Fungivorous_nematodes	Soil biota abundance
460	950	950	8	LCC	Ferris, H. et al., 2004	-121.783	38.5333	-S+W-I:	-S-W-I	2514	1176.85	1234.73	46.7026	18.9494	4	4	individuals L-1 soil	A	-0.0480092	0.000452596	Multi	Supporting	Fungivorous_nematodes	Soil biota abundance
461	950	950	9	LCC	Ferris, H. et al., 2004	-121.783	38.5333	-S+W+I:	-S-W-I	2514	810.289	1234.73	32.1559	18.9494	4	4	individuals L-1 soil	A	-0.421213	0.000452596	Multi	Supporting	Fungivorous_nematodes	Soil biota abundance
462	950	950	10	LCC	Ferris, H. et al., 2004	-121.783	38.5333	+S+W+I:	-S-W-I	2514	848.875	1234.73	33.6871	18.9494	4	4	individuals L-1 soil	A	-0.374693	0.000452596	Multi	Supporting	Fungivorous_nematodes	Soil biota abundance
463	950	950	11	LCC	Ferris, H. et al., 2004	-121.783	38.5333	-S+W+I2:	-S-W-I	2514	1003.22	1234.73	39.812	18.9494	4	4	individuals L-1 soil	A	-0.207639	0.000452596	Multi	Supporting	Fungivorous_nematodes	Soil biota abundance
464	950	950	12	LCC	Ferris, H. et al., 2004	-121.783	38.5333	+S+W+I2:	-S-W-I	2514	1389.07	1234.73	55.1244	18.9494	4	4	individuals L-1 soil	A	0.117783	0.000452596	Multi	Supporting	Fungivorous_nematodes	Soil biota abundance
465	979	979	1	LCC	Pan, F.et al., 2016	126.633	47.4333	Alfa: alfalfa	NatF: natural fallow	2769	98.977	85.1662	36.8286	20.7162	4	4	individuals per 100 g dry soil	A	0.150283	0.0494052	Multi	Supporting	Fungivorous_nematodes	Soil biota abundance
466	983	983	1	LCC	Briar, S. S. et al., 2012	-97.1167	49.65	WGmWF-Conventional: spring wheat-green manure (Fababean (Vicia faba L.))-spring wheat-flax	WPWF-Conventional: spring wheat (Triticum aestivum L.)-pea (Pisum sativum L.)-spring wheat-flax (Linumusitatissimum L.)	2804	328	155	32.8	15.5	3	3	individuals per 100 g dry soil	A	0.749588	0.00666667	Multi	Supporting	Fungivorous_nematodes	Soil biota abundance
467	983	983	2	LCC	Briar, S. S. et al., 2012	-97.1167	49.65	WAAF-Conventional: spring wheat-alfalfa (Medicago sativa L.)-alfalfa-flax	WPWF-Conventional: spring wheat (Triticum aestivum L.)-pea (Pisum sativum L.)-spring wheat-flax (Linumusitatissimum L.)	2804	260	155	26	15.5	3	3	individuals per 100 g dry soil	A	0.517257	0.00666667	Multi	Supporting	Fungivorous_nematodes	Soil biota abundance
468	983	983	3	LCC	Briar, S. S. et al., 2012	-97.1167	49.65	WGmWF-Organic: spring wheat-green manure (Fababean (Vicia faba L.))-spring wheat-flax	WPWF-Organic: spring wheat (Triticum aestivum L.)-pea (Pisum sativum L.)-spring wheat-flax (Linumusitatissimum L.)	2805	305	145	30.5	14.5	3	3	individuals per 100 g dry soil	A	0.743578	0.00666667	Multi	Supporting	Fungivorous_nematodes	Soil biota abundance
469	983	983	4	LCC	Briar, S. S. et al., 2012	-97.1167	49.65	WAAF-Organic: spring wheat-alfalfa (Medicago sativa L.)-alfalfa-flax	WPWF-Organic: spring wheat (Triticum aestivum L.)-pea (Pisum sativum L.)-spring wheat-flax (Linumusitatissimum L.)	2805	247	145	24.7	14.5	3	3	individuals per 100 g dry soil	A	0.532655	0.00666667	Multi	Supporting	Fungivorous_nematodes	Soil biota abundance
470	155	155	1	LCC	DuPont et al., 2009	-121.741	38.5449	Legume: ‘Magnus’ field peas, Pisum sativum; purple vetch, Vicia benghalensis; and ‘Lana’ woollypod vetch, Vicia villosa	Fallow	312	97	11	9.72136	1.47214	5	5	individuals 100 g-1 soil	A	2.17682	0.00559094	Multi	Supporting	Herbivorous_nematodes	Soil biota abundance
471	778	778	1	LCC	Xue JR et al., 2020	121.105	32.3229	Astragalus sinicus L.	CK: control	1896	34	47.6667	1.77951	4.08928	3	3	individuals 100 g-1 soil	A	-0.337872	0.00336637	Multi	Supporting	Herbivorous_nematodes	Soil biota abundance
472	778	778	2	LCC		121.105	32.3229	Vicia sativa L.	CK: control	1896	44.6667	47.6667	1.69967	4.08928	3	3	individuals 100 g-1 soil	A	-0.0650048	0.00293592	Multi	Supporting	Herbivorous_nematodes	Soil biota abundance
473	778	778	3	LCC		121.105	32.3229	Melilotus officinalis (L.) Pall.	CK: control	1896	34.3333	47.6667	2.4608	4.08928	3	3	individuals 100 g-1 soil	A	-0.328116	0.00416564	Multi	Supporting	Herbivorous_nematodes	Soil biota abundance
474	778	778	4	LCC		121.105	32.3229	Vicia villosa Roth var.	CK: control	1896	37.3333	47.6667	1.24722	4.08928	3	3	individuals 100 g-1 soil	A	-0.244346	0.00282528	Multi	Supporting	Herbivorous_nematodes	Soil biota abundance
475	778	778	5	LCC		121.105	32.3229	Trifolium repens L.	CK: control	1896	28.6667	47.6667	0.471405	4.08928	3	3	individuals 100 g-1 soil	A	-0.508497	0.0025434	Multi	Supporting	Herbivorous_nematodes	Soil biota abundance
476	778	778	6	LCC		121.105	32.3229	Medicago sativa L. cv.1	CK: control	1896	42	47.6667	2.27303	4.08928	3	3	individuals 100 g-1 soil	A	-0.126563	0.00342957	Multi	Supporting	Herbivorous_nematodes	Soil biota abundance
477	778	778	7	LCC		121.105	32.3229	Medicago sativa L. cv.2	CK: control	1896	32.3333	47.6667	5.54276	4.08928	3	3	individuals 100 g-1 soil	A	-0.388134	0.0122488	Multi	Supporting	Herbivorous_nematodes	Soil biota abundance
478	778	778	8	LCC		121.105	32.3229	Medicago sativa L. cv.3	CK: control	1896	48	47.6667	4.70815	4.08928	3	3	individuals 100 g-1 soil	A	0.00696867	0.00566024	Multi	Supporting	Herbivorous_nematodes	Soil biota abundance
479	758	758	1	LCC	Barel et al., 2018	5.65486	51.995	Trre: Trifolium repens	Fallow	1886	620	707	72	63	5	5	individuals 100 g-1 soil	A	-0.131311	0.00428527	Multi	Supporting	Herbivorous_nematodes	Soil biota abundance
480	758	758	2	LCC	Barel et al., 2018	5.65486	51.995	Visa: Vicia sativa	Fallow	1886	1385	707	132	63	5	5	individuals 100 g-1 soil	A	0.672425	0.00340476	Multi	Supporting	Herbivorous_nematodes	Soil biota abundance
481	802	802	1	LCC	Djigal, D. et al., 2012	-60.9972	14.6726	NW: Neonotonia wightii	BS: bare soil	2001	79.7753	34.8315	10.1123	3.37075	3	3	individuals 100 g-1 soil	A	0.828692	0.00847774	Multi	Supporting	Herbivorous_nematodes	Soil biota abundance
482	802	802	2	LCC	Djigal, D. et al., 2012	-60.9972	14.6726	PP: Pueraria phaseoloides	BS: bare soil	2001	119.663	34.8315	9.83145	3.37075	3	3	individuals 100 g-1 soil	A	1.23416	0.00537174	Multi	Supporting	Herbivorous_nematodes	Soil biota abundance
483	802	802	3	LCC	Djigal, D. et al., 2012	-60.9972	14.6726	SG: Stylosanthes guyanensis	BS: bare soil	2001	133.708	34.8315	9.83145	3.37075	3	3	individuals 100 g-1 soil	A	1.34514	0.00492386	Multi	Supporting	Herbivorous_nematodes	Soil biota abundance
484	813	813	1	LCC	Ito, T. et al. , 2015	140.212	36.0327	Hairy vetch	Fallow	2086	458.182	352.208	26.1018	15.1905	4	4	individuals 20 g-1 soil	A	0.263045	0.00127638	Multi	Supporting	Herbivorous_nematodes	Soil biota abundance
485	103	103	1	LCC	Wang et al., 2006	-82.1711	29.4086	Cowpea	Control	218	330	32	18.7995	1.38014	6	6	individuals 100 cm-3 soil	A	2.33336	0.00085092	Multi	Supporting	Herbivorous_nematodes	Soil biota abundance
486	103	103	2	LCC		-82.1711	29.4086	Solarization + Cowpea	Control	218	48	32	2.73447	1.38014	6	6	individuals 100 cm-3 soil	A	0.405465	0.00085092	Multi	Supporting	Herbivorous_nematodes	Soil biota abundance
487	103	103	3	LCC	Wang et al., 2006	-82.1711	29.4086	Cowpea	Control	219	50	342	2.84841	14.7503	6	6	individuals 100 cm-3 soil	A	-1.92279	0.00085092	Multi	Supporting	Herbivorous_nematodes	Soil biota abundance
488	274	274	1	LCC	Hinds et al., 2013	-76.7497	38.8159	SH-OF: Sunn hemp	BG-OF: bare-ground; organic fertilizer	503	49	71	2.79144	3.06219	4	4	individuals 100 cm-3 soil	A	-0.37086	0.00127638	Multi	Supporting	Herbivorous_nematodes	Soil biota abundance
489	274	274	2	LCC	Hinds et al., 2013	-76.7497	38.8159	SH-SF: Sunn hemp	BG-SF: bare-ground; organic fertilizer	504	64	39	3.64596	1.68205	4	4	individuals 100 cm-3 soil	A	0.495321	0.00127638	Multi	Supporting	Herbivorous_nematodes	Soil biota abundance
490	274	274	3	LCC	Hinds et al., 2013	-76.7497	38.8159	SH-OF: Sunn hemp	BG-OF: bare-ground; organic fertilizer	505	30	16	1.70904	0.690072	4	4	individuals 100 cm-3 soil	A	0.628609	0.00127638	Multi	Supporting	Herbivorous_nematodes	Soil biota abundance
491	274	274	4	LCC	Hinds et al., 2013	-76.7497	38.8159	SH-SF: Sunn hemp	BG-SF: bare-ground; organic fertilizer	506	29	20	1.65208	0.86259	4	4	individuals 100 cm-3 soil	A	0.371564	0.00127638	Multi	Supporting	Herbivorous_nematodes	Soil biota abundance
492	233	233	1	LCC	Wang et al., 2011	-157.815	21.2998	SH: sunn hemp	BG: bare ground	431	1500	1231.71	85.4522	53.1229	4	4	individuals 250 cm-3 soil	A	0.197064	0.00127638	Multi	Supporting	Herbivorous_nematodes	Soil biota abundance
493	394	394	1	LCC	Quintanilla-Tornel et al., 2016	-158.088	21.5352	SH: sunn hemp (Crotalaria juncea ‘Tropic Sun’)	BG:bare ground	820	2865	1178	163.214	50.8065	4	4	individuals 250 cm-3 soil	A	0.88875	0.00127638	Multi	Supporting	Herbivorous_nematodes	Soil biota abundance
494	912	912	1	LCC	Garba, I. et al., 2024	152.34	-27.545	Legume: common vetch	Follow	2234	679.952	120.196	66.0747	14.0912	4	4	Nematodes 200 g dry soil-1	A	1.7329	0.00579679	Multi	Supporting	Herbivorous_nematodes	Soil biota abundance
495	942	942	1	LCC	Wang, K.-H. et al., 2022	-76.778	38.8599	ST-LM: a perennial red clover (Trifolium pratense L.)	CT: conventional till	2439	297	100	38	15	12	12	nematodes/250 cm3 soil	A	1.08856	0.00323918	Multi	Supporting	Herbivorous_nematodes	Soil biota abundance
496	979	979	1	LCC	Pan, F.et al., 2016	126.633	47.4333	Alfa: alfalfa	NatF: natural fallow	2770	645.501	425.707	87.4036	40.1543	4	4	individuals per 100 g dry soil	A	0.416276	0.00680782	Multi	Supporting	Herbivorous_nematodes	Soil biota abundance
497	983	983	1	LCC	Briar, S. S. et al., 2012	-97.1167	49.65	WGmWF-Conventional: spring wheat-green manure (Fababean (Vicia faba L.))-spring wheat-flax	WPWF-Conventional: spring wheat (Triticum aestivum L.)-pea (Pisum sativum L.)-spring wheat-flax (Linumusitatissimum L.)	2806	340	351	34	35.1	3	3	individuals per 100 g dry soil	A	-0.0318406	0.00666667	Multi	Supporting	Herbivorous_nematodes	Soil biota abundance
498	983	983	2	LCC	Briar, S. S. et al., 2012	-97.1167	49.65	WAAF-Conventional: spring wheat-alfalfa (Medicago sativa L.)-alfalfa-flax	WPWF-Conventional: spring wheat (Triticum aestivum L.)-pea (Pisum sativum L.)-spring wheat-flax (Linumusitatissimum L.)	2806	347	351	34.7	35.1	3	3	individuals per 100 g dry soil	A	-0.0114614	0.00666667	Multi	Supporting	Herbivorous_nematodes	Soil biota abundance
499	983	983	3	LCC	Briar, S. S. et al., 2012	-97.1167	49.65	WGmWF-Organic: spring wheat-green manure (Fababean (Vicia faba L.))-spring wheat-flax	WPWF-Organic: spring wheat (Triticum aestivum L.)-pea (Pisum sativum L.)-spring wheat-flax (Linumusitatissimum L.)	2807	356	408	35.6	40.8	3	3	individuals per 100 g dry soil	A	-0.136336	0.00666667	Multi	Supporting	Herbivorous_nematodes	Soil biota abundance
500	983	983	4	LCC	Briar, S. S. et al., 2012	-97.1167	49.65	WAAF-Organic: spring wheat-alfalfa (Medicago sativa L.)-alfalfa-flax	WPWF-Organic: spring wheat (Triticum aestivum L.)-pea (Pisum sativum L.)-spring wheat-flax (Linumusitatissimum L.)	2807	341	408	34.1	40.8	3	3	individuals per 100 g dry soil	A	-0.179385	0.00666667	Multi	Supporting	Herbivorous_nematodes	Soil biota abundance
501	155	155	1	LCC	DuPont et al., 2009	-121.741	38.5449	Legume: ‘Magnus’ field peas, Pisum sativum; purple vetch, Vicia benghalensis; and ‘Lana’ woollypod vetch, Vicia villosa	Fallow	313	10	7	4.47214	2.23607	5	5	individuals 100 g-1 soil	A	0.356675	0.0604082	Multi	Supporting	Omnivorous_nematodes	Soil biota abundance
502	189	189	1	LCC	Marahatta, S. P., 2010	-158.067	21.4667	SH: sunn hemp	BG: bare ground control	375	65	45	4.69658	3.55717	4	4	individuals 250 cm-3 soil	A	0.367725	0.00286735	Multi	Supporting	Omnivorous_nematodes	Soil biota abundance
503	337	337	1	LCC	Ito et al., 2015	140.212	36.0327	Hairy vetch	Fallow	680	369.5	399	26.6982	31.5403	4	4	individuals 100 g-1 soil	A	-0.0768107	0.00286735	Multi	Supporting	Omnivorous_nematodes	Soil biota abundance
504	757	757	2	LCC	Chen et al., 2019	114.147	29.5256	NPK+CMV: the fertilizers combined with CMV amendment	NPK: mineral fertilizers alone	1875	115.976	106.509	18.935	36.686	4	4	individuals 100 g-1 soil	A	0.0851538	0.0363238	Multi	Supporting	Omnivorous_nematodes	Soil biota abundance
505	778	778	1	LCC	Xue JR et al., 2020	121.105	32.3229	Astragalus sinicus L.	CK: control	1897	3.66667	4.33333	1.17851	0.235702	3	3	individuals 100 g-1 soil	A	-0.167054	0.0354215	Multi	Supporting	Omnivorous_nematodes	Soil biota abundance
506	778	778	2	LCC		121.105	32.3229	Vicia sativa L.	CK: control	1897	2.66667	4.33333	1.0274	0.235702	3	3	individuals 100 g-1 soil	A	-0.485508	0.0504654	Multi	Supporting	Omnivorous_nematodes	Soil biota abundance
507	778	778	3	LCC		121.105	32.3229	Melilotus officinalis (L.) Pall.	CK: control	1897	5.33333	4.33333	0.849837	0.235702	3	3	individuals 100 g-1 soil	A	0.207639	0.00944973	Multi	Supporting	Omnivorous_nematodes	Soil biota abundance
508	778	778	4	LCC		121.105	32.3229	Vicia villosa Roth var.	CK: control	1897	6	4.33333	1.41421	0.235702	3	3	individuals 100 g-1 soil	A	0.325422	0.0195047	Multi	Supporting	Omnivorous_nematodes	Soil biota abundance
509	778	778	5	LCC		121.105	32.3229	Trifolium repens L.	CK: control	1897	8	4.33333	1.47196	0.235702	3	3	individuals 100 g-1 soil	A	0.613104	0.0122709	Multi	Supporting	Omnivorous_nematodes	Soil biota abundance
510	778	778	6	LCC		121.105	32.3229	Medicago sativa L. cv.1	CK: control	1897	3.33333	4.33333	1.43372	0.235702	3	3	individuals 100 g-1 soil	A	-0.262364	0.0626529	Multi	Supporting	Omnivorous_nematodes	Soil biota abundance
511	778	778	7	LCC		121.105	32.3229	Medicago sativa L. cv.2	CK: control	1897	12.3333	4.33333	0.942809	0.235702	3	3	individuals 100 g-1 soil	A	1.04597	0.00293409	Multi	Supporting	Omnivorous_nematodes	Soil biota abundance
512	778	778	8	LCC		121.105	32.3229	Medicago sativa L. cv.3	CK: control	1897	5.33333	4.33333	0.471405	0.235702	3	3	individuals 100 g-1 soil	A	0.207639	0.00359036	Multi	Supporting	Omnivorous_nematodes	Soil biota abundance
513	780	780	1	LCC	Zhang YH	121.105	32.322	Chinese milk vetch+60%NPK	100%NPK	1940	8.26	4.02	1.925	0.99	4	4	individuals 100 g-1 soil	A	0.720143	0.0287402	Multi	Supporting	Omnivorous_nematodes	Soil biota abundance
514	780	780	2	LCC		121.105	32.322	Chinese milk vetch+vermicompost+60%NPK	100%NPK	1940	11.08	4.02	1.075	0.99	4	4	individuals 100 g-1 soil	A	1.01386	0.0175154	Multi	Supporting	Omnivorous_nematodes	Soil biota abundance
515	802	802	1	LCC	Djigal, D. et al., 2012	-60.9972	14.6726	NW: Neonotonia wightii	BS: bare soil	2002	30.2691	17.9372	5.60535	5.04485	3	3	individuals 100 g-1 soil	A	0.523251	0.0377983	Multi	Supporting	Omnivorous_nematodes	Soil biota abundance
516	802	802	2	LCC	Djigal, D. et al., 2012	-60.9972	14.6726	PP: Pueraria phaseoloides	BS: bare soil	2002	32.5112	17.9372	5.6054	5.04485	3	3	individuals 100 g-1 soil	A	0.594708	0.0362762	Multi	Supporting	Omnivorous_nematodes	Soil biota abundance
517	802	802	3	LCC	Djigal, D. et al., 2012	-60.9972	14.6726	SG: Stylosanthes guyanensis	BS: bare soil	2002	131.166	17.9372	21.861	5.04485	3	3	individuals 100 g-1 soil	A	1.98959	0.0356266	Multi	Supporting	Omnivorous_nematodes	Soil biota abundance
518	813	813	1	LCC	Ito, T. et al. , 2015	140.212	36.0327	Hairy vetch	Fallow	2087	75.2709	105.222	5.4387	8.31759	4	4	individuals 20 g-1 soil	A	-0.334976	0.00286735	Multi	Supporting	Omnivorous_nematodes	Soil biota abundance
519	103	103	1	LCC	Wang et al., 2006	-82.1711	29.4086	Cowpea	Control	220	3	5	0.216765	0.395241	6	6	individuals 100 cm-3 soil	A	-0.510826	0.00191157	Multi	Supporting	Omnivorous_nematodes	Soil biota abundance
520	103	103	2	LCC		-82.1711	29.4086	Solarization + Cowpea	Control	220	2	5	0.14451	0.395241	6	6	individuals 100 cm-3 soil	A	-0.916291	0.00191157	Multi	Supporting	Omnivorous_nematodes	Soil biota abundance
521	103	103	3	LCC	Wang et al., 2006	-82.1711	29.4086	Cowpea	Control	221	1	3	0.072255	0.237145	6	6	individuals 100 cm-3 soil	A	-1.09861	0.00191157	Multi	Supporting	Omnivorous_nematodes	Soil biota abundance
522	103	103	4	LCC		-82.1711	29.4086	Solarization + Cowpea	Control	221	1	3	0.072255	0.237145	6	6	individuals 100 cm-3 soil	A	-1.09861	0.00191157	Multi	Supporting	Omnivorous_nematodes	Soil biota abundance
523	274	274	1	LCC	Hinds et al., 2013	-76.7497	38.8159	SH-OF: Sunn hemp	BG-OF: bare-ground; organic fertilizer	507	76	49	5.49138	3.87336	4	4	individuals 100 cm-3 soil	A	0.438913	0.00286735	Multi	Supporting	Omnivorous_nematodes	Soil biota abundance
524	274	274	2	LCC	Hinds et al., 2013	-76.7497	38.8159	SH-SF: Sunn hemp	BG-SF: bare-ground; organic fertilizer	508	71	46	5.13011	3.63622	4	4	individuals 100 cm-3 soil	A	0.434038	0.00286735	Multi	Supporting	Omnivorous_nematodes	Soil biota abundance
525	274	274	3	LCC	Hinds et al., 2013	-76.7497	38.8159	SH-OF: Sunn hemp	BG-OF: bare-ground; organic fertilizer	509	156	108	11.2718	8.53721	4	4	individuals 100 cm-3 soil	A	0.367725	0.00286735	Multi	Supporting	Omnivorous_nematodes	Soil biota abundance
526	274	274	4	LCC	Hinds et al., 2013	-76.7497	38.8159	SH-SF: Sunn hemp	BG-SF: bare-ground; organic fertilizer	510	96	48	6.93648	3.79432	4	4	individuals 100 cm-3 soil	A	0.693147	0.00286735	Multi	Supporting	Omnivorous_nematodes	Soil biota abundance
527	233	233	1	LCC	Wang et al., 2011	-157.815	21.2998	SH: sunn hemp	BG: bare ground	432	44.7959	9.5918	3.23673	0.758215	4	4	individuals 250 cm-3 soil	A	1.54121	0.00286735	Multi	Supporting	Omnivorous_nematodes	Soil biota abundance
528	394	394	1	LCC	Quintanilla-Tornel et al., 2016	-158.088	21.5352	SH: sunn hemp (Crotalaria juncea ‘Tropic Sun’)	BG:bare ground	821	58	18	4.19079	1.42287	4	4	individuals 250 cm-3 soil	A	1.17007	0.00286735	Multi	Supporting	Omnivorous_nematodes	Soil biota abundance
529	394	394	3	LCC		-158.088	21.5352	SH: sunn hemp (Crotalaria juncea ‘Tropic Sun’)	BG:bare ground	822	58	41	4.19079	3.24098	4	4	individuals 250 cm-3 soil	A	0.346871	0.00286735	Multi	Supporting	Omnivorous_nematodes	Soil biota abundance
530	394	394	4	LCC		-158.088	21.5352	SHSol: sunn hemp cover cropping/till/solarization	Sol: till/solarization	823	34	38	2.45667	3.00383	4	4	individuals 250 cm-3 soil	A	-0.111226	0.00286735	Multi	Supporting	Omnivorous_nematodes	Soil biota abundance
531	811	811	1	LCC	Marahatta, S. P. et al., 2010	-158.067	21.4667	SH: sunn hemp	BG: bareground	2068	65	40	4.69658	3.16193	4	4	individuals 250 cm-3 soil	A	0.485508	0.00286735	Multi	Supporting	Omnivorous_nematodes	Soil biota abundance
532	812	812	1	LCC	Marahatta, S. P. et al., 2012	-158.023	21.4667	SH: sunn hemp	C: weedy fallow control	2076	47	72	3.39599	5.69147	4	4	individuals 250 cm-3 soil	A	-0.426519	0.00286735	Multi	Supporting	Omnivorous_nematodes	Soil biota abundance
533	812	812	2	LCC	Marahatta, S. P. et al., 2012	-158.023	21.4667	SHSOL: integration of sunn hemp and soil solarization	C: weedy fallow control	2076	45	72	3.25148	5.69147	4	4	individuals 250 cm-3 soil	A	-0.470004	0.00286735	Multi	Supporting	Omnivorous_nematodes	Soil biota abundance
534	812	812	3	LCC	Marahatta, S. P. et al., 2012	-158.023	21.4667	SHSOL: integration of sunn hemp and soil solarization	C: weedy fallow control	2077	130	198	9.39315	15.6516	4	4	individuals 250 cm-3 soil	A	-0.420733	0.00286735	Multi	Supporting	Omnivorous_nematodes	Soil biota abundance
535	912	912	1	LCC	Garba, I. et al., 2024	152.34	-27.545	Legume: common vetch	Follow	2237	49.5468	21.7523	12.991	6.0423	4	4	Nematodes 200 g dry soil-1	A	0.823198	0.0364768	Multi	Supporting	Omnivorous_nematodes	Soil biota abundance
536	916	916	1	LCC	Timper, P. et al., 2021	-83.5449	31.5159	Hairy vetch	Weedy fallow	2245	160.87	85.143	11.6237	6.73041	4	4		A	0.636264	0.00286735	Multi	Supporting	Omnivorous_nematodes	Soil biota abundance
537	942	942	1	LCC	Wang, K.-H. et al., 2022	-76.778	38.8599	ST-LM: a perennial red clover (Trifolium pratense L.)	CT: conventional till	2440	28	32	5	6	12	12	nematodes/250 cm3 soil	A	-0.133531	0.005587	Multi	Supporting	Omnivorous_nematodes	Soil biota abundance
538	945	945	1	LCC	Henneron, L. et al., 2014	2.13333	48.8	Organic: Alfalfa	Conventional	2461	6.0976	2.439	2.439	2.439	8	8	individuals 100 g-1 soil	A	0.916307	0.144999	Multi	Supporting	Omnivorous_nematodes	Soil biota abundance
539	949	949	1	LCC	Waisen, P.et al., 2021	-158.089	21.5374	SH + Velum: sunn hemp	Control	2491	23	23	16	13	9	9	individuals 250 m-3 soil	A	0	0.089267	Multi	Supporting	Omnivorous_nematodes	Soil biota abundance
540	949	949	2	LCC	Waisen, P.et al., 2021	-158.089	21.5374	SH + MoltX: sunn hemp	Control	2491	40	23	28	13	9	9	individuals 250 m-3 soil	A	0.553385	0.0899412	Multi	Supporting	Omnivorous_nematodes	Soil biota abundance
541	949	949	3	LCC	Waisen, P.et al., 2021	-158.089	21.5374	SH + Velum: sunn hemp	Control	2495	8	18	5	13	9	9	individuals 250 m-3 soil	A	-0.81093	0.101359	Multi	Supporting	Omnivorous_nematodes	Soil biota abundance
542	949	949	4	LCC	Waisen, P.et al., 2021	-158.089	21.5374	SH + MoltX: sunn hemp	Control	2495	13	18	6	13	9	9	individuals 250 m-3 soil	A	-0.325422	0.0816247	Multi	Supporting	Omnivorous_nematodes	Soil biota abundance
543	949	949	5	LCC	Waisen, P.et al., 2021	-158.089	21.5374	SH + Velum: sunn hemp	Control	2499	6	19	3	8	12	12	individuals 250 m-3 soil	A	-1.15268	0.0356071	Multi	Supporting	Omnivorous_nematodes	Soil biota abundance
544	949	949	6	LCC	Waisen, P.et al., 2021	-158.089	21.5374	SH + MoltX: sunn hemp	Control	2499	23	19	8	8	12	12	individuals 250 m-3 soil	A	0.191055	0.0248557	Multi	Supporting	Omnivorous_nematodes	Soil biota abundance
545	337	337	1	LCC	Ito et al., 2015	140.212	36.0327	Hairy vetch	Fallow	681	50	42.5	0.76014	1.09932	4	4	individuals 100 g-1 soil	A	0.162519	0.000225047	Multi	Supporting	Predatory_nematodes	Soil biota abundance
546	780	780	1	LCC	Zhang YH	121.105	32.322	Chinese milk vetch+60%NPK	100%NPK	1941	1.43	0.86	0.0715	0.043	4	4	individuals 100 g-1 soil	A	0.508497	0.00125	Multi	Supporting	Predatory_nematodes	Soil biota abundance
547	813	813	1	LCC	Ito, T. et al. , 2015	140.212	36.0327	Hairy vetch	Fallow	2088	8.3824	9.2647	0.127436	0.239643	4	4	individuals 20 g-1 soil	A	-0.100077	0.000225047	Multi	Supporting	Predatory_nematodes	Soil biota abundance
548	274	274	1	LCC	Hinds et al., 2013	-76.7497	38.8159	SH-OF: Sunn hemp	BG-OF: bare-ground; organic fertilizer	511	19	24	0.288853	0.620791	4	4	individuals 100 cm-3 soil	A	-0.233615	0.000225047	Multi	Supporting	Predatory_nematodes	Soil biota abundance
549	274	274	2	LCC	Hinds et al., 2013	-76.7497	38.8159	SH-SF: Sunn hemp	BG-SF: bare-ground; organic fertilizer	512	30	38	0.456084	0.982918	4	4	individuals 100 cm-3 soil	A	-0.236389	0.000225047	Multi	Supporting	Predatory_nematodes	Soil biota abundance
550	274	274	3	LCC	Hinds et al., 2013	-76.7497	38.8159	SH-OF: Sunn hemp	BG-OF: bare-ground; organic fertilizer	513	72	56	1.0946	1.44851	4	4	individuals 100 cm-3 soil	A	0.251314	0.000225047	Multi	Supporting	Predatory_nematodes	Soil biota abundance
551	274	274	4	LCC	Hinds et al., 2013	-76.7497	38.8159	SH-SF: Sunn hemp	BG-SF: bare-ground; organic fertilizer	514	47	16	0.714532	0.41386	4	4	individuals 100 cm-3 soil	A	1.07756	0.000225047	Multi	Supporting	Predatory_nematodes	Soil biota abundance
552	812	812	1	LCC	Marahatta, S. P. et al., 2012	-158.023	21.4667	SH: sunn hemp	C: weedy fallow control	2078	2	7	0.0304056	0.181064	4	4	individuals 250 cm-3 soil	A	-1.25276	0.000225047	Multi	Supporting	Predatory_nematodes	Soil biota abundance
553	812	812	2	LCC	Marahatta, S. P. et al., 2012	-158.023	21.4667	SHSOL: integration of sunn hemp and soil solarization	C: weedy fallow control	2078	2	7	0.0304056	0.181064	4	4	individuals 250 cm-3 soil	A	-1.25276	0.000225047	Multi	Supporting	Predatory_nematodes	Soil biota abundance
554	812	812	3	LCC	Marahatta, S. P. et al., 2012	-158.023	21.4667	SHSOL: integration of sunn hemp and soil solarization	C: weedy fallow control	2079	18	10	0.273651	0.258663	4	4	individuals 250 cm-3 soil	A	0.587787	0.000225047	Multi	Supporting	Predatory_nematodes	Soil biota abundance
555	942	942	1	LCC	Wang, K.-H. et al., 2022	-76.778	38.8599	ST-LM: a perennial red clover (Trifolium pratense L.)	CT: conventional till	2441	18	23	4	6	12	12	nematodes/250 cm3 soil	A	-0.245122	0.0097863	Multi	Supporting	Predatory_nematodes	Soil biota abundance
556	155	155	1	LCC	DuPont et al., 2009	-121.741	38.5449	Legume: ‘Magnus’ field peas, Pisum sativum; purple vetch, Vicia benghalensis; and ‘Lana’ woollypod vetch, Vicia villosa	Fallow	314	617	435	145.344	84.9706	5	5	individuals 100 g-1 soil	A	0.349523	0.0187294	Multi	Supporting	Total_nematodes	Soil biota abundance
557	189	189	1	LCC	Marahatta, S. P., 2010	-158.067	21.4667	SH: sunn hemp	BG: bare ground control	376	2270	1890	81.846	36.2875	4	4	individuals 250 cm-3 soil	A	0.183203	0.000417158	Multi	Supporting	Total_nematodes	Soil biota abundance
558	337	337	1	LCC	Ito et al., 2015	140.212	36.0327	Hairy vetch	Fallow	682	9926.5	8202.5	357.905	157.486	4	4	individuals 100 g-1 soil	A	0.190769	0.000417158	Multi	Supporting	Total_nematodes	Soil biota abundance
559	757	757	2	LCC	Chen et al., 2019	114.147	29.5256	NPK+CMV: the fertilizers combined with CMV amendment	NPK: mineral fertilizers alone	1877	172.107	164.985	20.178	35.608	4	4	individuals 100 g-1 soil	A	0.0422618	0.0150815	Multi	Supporting	Total_nematodes	Soil biota abundance
560	778	778	1	LCC	Xue JR et al., 2020	121.105	32.3229	Astragalus sinicus L.	CK: control	1898	581.948	370.624	23.3632	31.5598	3	3	individuals 100 g-1 soil	A	0.451192	0.00295426	Multi	Supporting	Total_nematodes	Soil biota abundance
561	778	778	2	LCC		121.105	32.3229	Vicia sativa L.	CK: control	1898	605.206	370.624	34.2332	31.5598	3	3	individuals 100 g-1 soil	A	0.490381	0.00348353	Multi	Supporting	Total_nematodes	Soil biota abundance
562	778	778	3	LCC		121.105	32.3229	Melilotus officinalis (L.) Pall.	CK: control	1898	536.335	370.624	85.9559	31.5598	3	3	individuals 100 g-1 soil	A	0.369571	0.0109787	Multi	Supporting	Total_nematodes	Soil biota abundance
563	778	778	4	LCC		121.105	32.3229	Vicia villosa Roth var.	CK: control	1898	498.727	370.624	47.7005	31.5598	3	3	individuals 100 g-1 soil	A	0.29687	0.0054663	Multi	Supporting	Total_nematodes	Soil biota abundance
564	778	778	5	LCC		121.105	32.3229	Trifolium repens L.	CK: control	1898	496.584	370.624	88.871	31.5598	3	3	individuals 100 g-1 soil	A	0.292563	0.0130931	Multi	Supporting	Total_nematodes	Soil biota abundance
565	778	778	6	LCC		121.105	32.3229	Medicago sativa L. cv.1	CK: control	1898	475.714	370.624	117.737	31.5598	3	3	individuals 100 g-1 soil	A	0.249629	0.0228349	Multi	Supporting	Total_nematodes	Soil biota abundance
566	778	778	7	LCC		121.105	32.3229	Medicago sativa L. cv.2	CK: control	1898	415.775	370.624	23.021	31.5598	3	3	individuals 100 g-1 soil	A	0.114955	0.00343892	Multi	Supporting	Total_nematodes	Soil biota abundance
567	778	778	8	LCC		121.105	32.3229	Medicago sativa L. cv.3	CK: control	1898	547.171	370.624	19.745	31.5598	3	3	individuals 100 g-1 soil	A	0.389573	0.00285107	Multi	Supporting	Total_nematodes	Soil biota abundance
568	780	780	1	LCC	Zhang YH	121.105	32.322	Chinese milk vetch+60%NPK	100%NPK	1942	377.58	119.59	32.96	20.615	4	4	individuals 100 g-1 soil	A	1.14971	0.00933378	Multi	Supporting	Total_nematodes	Soil biota abundance
569	780	780	2	LCC		121.105	32.322	Chinese milk vetch+vermicompost+60%NPK	100%NPK	1942	425.95	119.59	58.1	20.615	4	4	individuals 100 g-1 soil	A	1.27025	0.0120801	Multi	Supporting	Total_nematodes	Soil biota abundance
570	813	813	1	LCC	Ito, T. et al. , 2015	140.212	36.0327	Hairy vetch	Fallow	2089	2151.7	1813.11	77.5806	34.8112	4	4	individuals 20 g-1 soil	A	0.171216	0.000417158	Multi	Supporting	Total_nematodes	Soil biota abundance
571	103	103	1	LCC	Wang et al., 2006	-82.1711	29.4086	Cowpea	Control	222	1122	533	40.4543	10.2335	6	6	individuals 100 cm-3 soil	A	0.744347	0.000278105	Multi	Supporting	Total_nematodes	Soil biota abundance
572	103	103	2	LCC		-82.1711	29.4086	Solarization + Cowpea	Control	222	824	533	29.7097	10.2335	6	6	individuals 100 cm-3 soil	A	0.435649	0.000278105	Multi	Supporting	Total_nematodes	Soil biota abundance
573	103	103	3	LCC	Wang et al., 2006	-82.1711	29.4086	Cowpea	Control	223	178	1036	6.41788	19.8909	6	6	individuals 100 cm-3 soil	A	-1.76134	0.000278105	Multi	Supporting	Total_nematodes	Soil biota abundance
574	103	103	4	LCC		-82.1711	29.4086	Solarization + Cowpea	Control	223	194	1036	6.99477	19.8909	6	6	individuals 100 cm-3 soil	A	-1.67526	0.000278105	Multi	Supporting	Total_nematodes	Soil biota abundance
575	274	274	1	LCC	Hinds et al., 2013	-76.7497	38.8159	SH-OF: Sunn hemp	BG-OF: bare-ground; organic fertilizer	515	1888	1072	68.0728	20.5821	4	4	individuals 100 cm-3 soil	A	0.565992	0.000417158	Multi	Supporting	Total_nematodes	Soil biota abundance
576	274	274	2	LCC	Hinds et al., 2013	-76.7497	38.8159	SH-SF: Sunn hemp	BG-SF: bare-ground; organic fertilizer	516	2103	1241	75.8248	23.8269	4	4	individuals 100 cm-3 soil	A	0.527447	0.000417158	Multi	Supporting	Total_nematodes	Soil biota abundance
577	274	274	3	LCC	Hinds et al., 2013	-76.7497	38.8159	SH-OF: Sunn hemp	BG-OF: bare-ground; organic fertilizer	517	1608	2532	57.9773	48.6137	4	4	individuals 100 cm-3 soil	A	-0.454018	0.000417158	Multi	Supporting	Total_nematodes	Soil biota abundance
578	274	274	4	LCC	Hinds et al., 2013	-76.7497	38.8159	SH-SF: Sunn hemp	BG-SF: bare-ground; organic fertilizer	518	1364	676	49.1797	12.979	4	4	individuals 100 cm-3 soil	A	0.701984	0.000417158	Multi	Supporting	Total_nematodes	Soil biota abundance
579	759	759	1	LCC	Wang et al., 2007	-80.4991	25.5066	Sunn hemp	Fallow	1890	736	396.5	73.6	39.65	3	3	individuals 250 cm-3 soil	A	0.618554	0.00666667	Multi	Supporting	Total_nematodes	Soil biota abundance
580	811	811	1	LCC	Marahatta, S. P. et al., 2010	-158.067	21.4667	SH: sunn hemp	BG: bareground	2069	2270	1785	81.846	34.2715	4	4	individuals 250 cm-3 soil	A	0.240361	0.000417158	Multi	Supporting	Total_nematodes	Soil biota abundance
581	812	812	1	LCC	Marahatta, S. P. et al., 2012	-158.023	21.4667	SH: sunn hemp	C: weedy fallow control	2080	4630	4702	166.937	90.2771	4	4	individuals 250 cm-3 soil	A	-0.0154311	0.000417158	Multi	Supporting	Total_nematodes	Soil biota abundance
582	812	812	2	LCC	Marahatta, S. P. et al., 2012	-158.023	21.4667	SHSOL: integration of sunn hemp and soil solarization	C: weedy fallow control	2080	2975	4702	107.265	90.2771	4	4	individuals 250 cm-3 soil	A	-0.457744	0.000417158	Multi	Supporting	Total_nematodes	Soil biota abundance
583	812	812	3	LCC	Marahatta, S. P. et al., 2012	-158.023	21.4667	SHSOL: integration of sunn hemp and soil solarization	C: weedy fallow control	2081	1468	2735	52.9295	52.5113	4	4	individuals 250 cm-3 soil	A	-0.622231	0.000417158	Multi	Supporting	Total_nematodes	Soil biota abundance
584	119	119	1	LCC	Sanchez et al., 2007	-66.3333	-39.1	Strawberry clover	Control	247	454.106	657.005	16.373	12.6143	6	6	individuals 500 cm-3 soil	A	-0.369361	0.000278105	Multi	Supporting	Total_nematodes	Soil biota abundance
585	119	119	3	LCC		-66.3333	-39.1	Vetch	Control	247	695.652	657.005	25.0821	12.6143	6	6	individuals 500 cm-3 soil	A	0.0571579	0.000278105	Multi	Supporting	Total_nematodes	Soil biota abundance
586	904	904	1	LCC	Wang, K.-H. et al., 2008	-82.3667	29.65	Sunn hemp	Follow	2182	537	427	19.3618	8.19829	4	4	numbers/100 cm3 soil	A	0.229214	0.000417158	Multi	Supporting	Total_nematodes	Soil biota abundance
587	904	904	2	LCC	Wang, K.-H. et al., 2008	-82.3667	29.65	Cowpea	Follow	2182	582	427	20.9843	8.19829	4	4	numbers/100 cm3 soil	A	0.309686	0.000417158	Multi	Supporting	Total_nematodes	Soil biota abundance
588	908	908	1	LCC	Che, T. et al., 2022	117.167	39.35	HV, legume hairy vetch (V. villosa Roth, Fabaceae)	CK, winter fallow	2211	221.782	163.696	11.2211	16.5016	3	3	individuals 100 g-1 dry soil	A	0.303682	0.00424058	Multi	Supporting	Total_nematodes	Soil biota abundance
589	912	912	1	LCC	Garba, I. et al., 2024	152.34	-27.545	Legume: common vetch	Follow	2238	1142.13	596.696	51.6094	39.8867	4	4	Nematodes 200 g dry soil-1	A	0.649243	0.00162756	Multi	Supporting	Total_nematodes	Soil biota abundance
590	916	916	1	LCC	Timper, P. et al., 2021	-83.5449	31.5159	Hairy vetch	Weedy fallow	2246	650	707	23.4361	13.5742	4	4		A	-0.0840583	0.000417158	Multi	Supporting	Total_nematodes	Soil biota abundance
591	941	941	1	LCC	Tsegay, M. W. et al., 2023	-82.9445	29.2425	Sunn hemp incorporated	silage corn	2434	746.073	641.361	104.712	104.712	4	4	individuals 100 cm-3 dry soil	A	0.151231	0.0115885	Multi	Supporting	Total_nematodes	Soil biota abundance
592	942	942	1	LCC	Wang, K.-H. et al., 2022	-76.778	38.8599	ST-LM: a perennial red clover (Trifolium pratense L.)	CT: conventional till	2442	661	540	81	69.5	12	12	nematodes/250 cm3 soil	A	0.202185	0.00263176	Multi	Supporting	Total_nematodes	Soil biota abundance
593	945	945	1	LCC	Henneron, L. et al., 2014	2.13333	48.8	Organic: Alfalfa	Conventional	2462	551.219	291.463	121.951	42.6828	8	8	individuals 100 g-1 soil	A	0.637218	0.00879905	Multi	Supporting	Total_nematodes	Soil biota abundance
594	979	979	1	LCC	Pan, F.et al., 2016	126.633	47.4333	Alfa: alfalfa	NatF: natural fallow	2771	2466.28	1286.05	667.442	138.372	4	4	individuals per 100 g dry soil	A	0.651138	0.0212039	Multi	Supporting	Total_nematodes	Soil biota abundance
595	716	716	1	LCC	Roarty et al., 2017	-7.53333	53.4333	Pea	Bar. Fal.: bare fallow	1840	59.225	21.705	7.20925	4.57375	4	4	g m-2	A	1.0038	0.0148054	Multi	Supporting	Earthworm_abundance	Soil biota abundance
596	716	716	2	LCC	Roarty et al., 2017	-7.53333	53.4333	Pea	NR-cult: natural regeneration minus cultivation	1841	59.225	22.636	7.20925	0.93025	4	4	g m-2	A	0.961802	0.00412655	Multi	Supporting	Earthworm_abundance	Soil biota abundance
597	716	716	3	LCC	Roarty et al., 2017	-7.53333	53.4333	Pea	NR+cult: natural regeneration plus cultivation	1842	59.225	18.605	7.20925	1.938	4	4	g m-2	A	1.15791	0.00641695	Multi	Supporting	Earthworm_abundance	Soil biota abundance
598	727	727	1	LCC	Ortiz-Ceballos et al., 2004	-92.7833	18.1333	MM:Mucuna-maize	Continuous maize	1850	38.422	9.734	4.406	2.561	3	3	g m-2	A	1.37301	0.027457	Multi	Supporting	Earthworm_abundance	Soil biota abundance
599	747	747	1	LCC	Marcinkevičienė et al., 2022	23.8388	54.8858	CC+Biopesticides: crimson (incarnate) clover	no cover crop+Biopesticides	1861	27.9	38	2.92	2.6	4	4	g m-2	A	-0.308959	0.00390876	Multi	Supporting	Earthworm_abundance	Soil biota abundance
600	747	747	2	LCC	Marcinkevičienė et al., 2022	23.8388	54.8858	HV+Biopesticides: hairy (winter) vetch (Vicia villosa Roth.)	no cover crop+Biopesticides	1861	42.8	38	3.86	2.6	4	4	g m-2	A	0.118952	0.00320378	Multi	Supporting	Earthworm_abundance	Soil biota abundance
601	747	747	3	LCC	Marcinkevičienė et al., 2022	23.8389	54.8858	CC-Biopesticides: crimson (incarnate) clover	no cover crop-Biopesticides	1862	31.3	47.4	2	5	4	4	g m-2	A	-0.415004	0.00380251	Multi	Supporting	Earthworm_abundance	Soil biota abundance
602	747	747	4	LCC	Marcinkevičienė et al., 2022	23.8389	54.8858	HV-Biopesticides: hairy (winter) vetch (Vicia villosa Roth.)	no cover crop-Biopesticides	1862	34.8	47.4	2.55	5	4	4	g m-2	A	-0.309005	0.00412412	Multi	Supporting	Earthworm_abundance	Soil biota abundance
603	756	756	1	LCC	Rodríguez et al., 2020	-60.5414	-34.3967	HL: high intensification with legumes	TY: typical rotation	1868	18.957	6.783	6	3	4	4	g m-2	A	1.02775	0.0739474	Multi	Supporting	Earthworm_abundance	Soil biota abundance
604	945	945	1	LCC	Henneron, L. et al., 2014	2.13333	48.8	Organic: Alfalfa	Conventional	2464	196.528	61.585	24.7547	10.8678	8	8	g m-2	A	1.16039	0.00587587	Multi	Supporting	Earthworm_abundance	Soil biota abundance
605	946	946	1	LCC	Pelosi, C. et al., 2009	2.13333	48.8	Living mulch: White clover	Conventional	2470	78.9	32.1	8.30325	3.6464	6	6	individuals m-2 soil	A	0.899325	0.00399647	Multi	Supporting	Earthworm_abundance	Soil biota abundance
606	209	209	1	LCC	Blanco-Canqui et al., 2011	-97.4314	38.1383	Late-maturing soybean	No cover crop	396	376.695	93.927	37.3513	8.49372	3	3	individuals m-3	A	1.38892	0.00600305	Multi	Supporting	Earthworm_abundance	Soil biota abundance
607	209	209	2	LCC		-97.4314	38.1383	Sunn hemp	No cover crop	396	625.847	93.927	62.056	8.49372	3	3	individuals m-3	A	1.89659	0.00600305	Multi	Supporting	Earthworm_abundance	Soil biota abundance
608	633	633	1	LCC		48.3333	38.3167	Cp: Chickling pea	none	1537	86.2963	18.5185	8.55673	1.67461	3	3	individuals ft-3	A	1.53902	0.00600305	Multi	Supporting	Earthworm_abundance	Soil biota abundance
609	716	716	1	LCC	Roarty et al., 2017	-7.53333	53.4333	Pea	Bar. Fal.: bare fallow	1843	183.42	118.135	17.6165	24.0933	4	4	individuals m-2	A	0.439951	0.0127047	Multi	Supporting	Earthworm_abundance	Soil biota abundance
610	716	716	2	LCC	Roarty et al., 2017	-7.53333	53.4333	Pea	NR-cult: natural regeneration minus cultivation	1844	183.42	80.829	17.6165	12.6943	4	4	individuals m-2	A	0.819443	0.00847237	Multi	Supporting	Earthworm_abundance	Soil biota abundance
611	716	716	3	LCC	Roarty et al., 2017	-7.53333	53.4333	Pea	NR+cult: natural regeneration plus cultivation	1845	183.42	100.518	17.6165	5.9585	4	4	individuals m-2	A	0.601442	0.00318461	Multi	Supporting	Earthworm_abundance	Soil biota abundance
612	721	721	1	LCC	Parveaud et al., 2012	4.92993	44.9773	CC: White clover	T: weed control	1846	792.453	288.679	79.2453	28.8679	4	4	individuals m-2	A	1.00982	0.005	Multi	Supporting	Earthworm_abundance	Soil biota abundance
613	727	727	1	LCC	Ortiz-Ceballos et al., 2004	-92.7833	18.1333	MM:Mucuna-maize	Continuous maize	1851	222.541	63.934	20.902	13.525	3	3	individuals m-2	A	1.24726	0.0178579	Multi	Supporting	Earthworm_abundance	Soil biota abundance
614	739	739	1	LCC	TerAvest et al., 2011	-120.336	47.4305	LC: legume cover crop	CON: unfertilized control	1856	45	26	4.5	2.6	5	5	individuals m-2	A	0.548566	0.004	Multi	Supporting	Earthworm_abundance	Soil biota abundance
615	747	747	1	LCC	Marcinkevičienė et al., 2022	23.8389	54.8858	CC+Biopesticides: crimson (incarnate) clover	no cover crop+Biopesticides	1863	79	86	15.3	9	4	4	individuals m-2	A	-0.0848994	0.0121151	Multi	Supporting	Earthworm_abundance	Soil biota abundance
616	747	747	2	LCC	Marcinkevičienė et al., 2022	23.8389	54.8858	HV+Biopesticides: hairy (winter) vetch (Vicia villosa Roth.)	no cover crop+Biopesticides	1863	116	86	8	9	4	4	individuals m-2	A	0.299243	0.00392703	Multi	Supporting	Earthworm_abundance	Soil biota abundance
617	747	747	3	LCC	Marcinkevičienė et al., 2022	23.8389	54.8858	CC-Biopesticides: crimson (incarnate) clover	no cover crop-Biopesticides	1864	88	122	11.6	14.3	4	4	individuals m-2	A	-0.326684	0.00777874	Multi	Supporting	Earthworm_abundance	Soil biota abundance
618	747	747	4	LCC	Marcinkevičienė et al., 2022	23.8389	54.8858	HV-Biopesticides: hairy (winter) vetch (Vicia villosa Roth.)	no cover crop-Biopesticides	1864	92	122	13.1	14.3	4	4	individuals m-2	A	-0.282232	0.00850355	Multi	Supporting	Earthworm_abundance	Soil biota abundance
619	755	755	1	LCC	Lawal et al., 2019	7.6302	11.1736	Macrotyloma uniflorum	No Cover	1867	69.66	20.66	0.488	0.488	3	3	individuals m-2	A	1.21543	0.000202335	Multi	Supporting	Earthworm_abundance	Soil biota abundance
620	755	755	2	LCC	Lawal et al., 2019	7.6302	11.1736	Macrotyloma uniflorum	No Cover	1867	68.46	20.66	0.488	0.488	3	3	individuals m-2	A	1.19805	0.000202914	Multi	Supporting	Earthworm_abundance	Soil biota abundance
621	755	755	3	LCC	Lawal et al., 2019	7.6302	11.1736	Macrotyloma uniflorum	No Cover	1867	58.37	20.66	0.488	0.488	3	3	individuals m-2	A	1.0386	0.000209275	Multi	Supporting	Earthworm_abundance	Soil biota abundance
622	755	755	4	LCC	Lawal et al., 2019	7.6302	11.1736	Macrotyloma uniflorum	No Cover	1867	56.88	20.66	0.488	0.488	3	3	individuals m-2	A	1.01274	0.000210512	Multi	Supporting	Earthworm_abundance	Soil biota abundance
623	756	756	1	LCC	Rodríguez et al., 2020	-60.5414	-34.3967	HL: high intensification with legumes	TY: typical rotation	1869	91.71	40.415	29.015	13.471	4	4	individuals m-2	A	0.81943	0.0527987	Multi	Supporting	Earthworm_abundance	Soil biota abundance
624	945	945	1	LCC	Henneron, L. et al., 2014	2.13333	48.8	Organic: Alfalfa	Conventional	2463	358.634	126.186	171.347	25.2372	8	8	individuals m-2 soil	A	1.04455	0.0335339	Multi	Supporting	Earthworm_abundance	Soil biota abundance
625	946	946	1	LCC	Pelosi, C. et al., 2009	2.13333	48.8	Living mulch: White clover	Conventional	2469	120.7	148.7	11.968	13.4468	6	6	individuals m-2 soil	A	-0.208623	0.00300152	Multi	Supporting	Earthworm_abundance	Soil biota abundance
626	948	948	1	LCC	Ashworth, A. J. et al., 2017	-85.13	36.02	Hair vetch	Fallow	2481	16.2	15.3	1.60631	1.38356	4	4	individuals m-2 soil to 15 cm depth	A	0.0571584	0.00450229	Multi	Supporting	Earthworm_abundance	Soil biota abundance
627	948	948	2	LCC	Ashworth, A. J. et al., 2017	-88.44	35.54	Hair vetch	Fallow	2482	103.3	170.7	10.2427	15.4362	4	4	individuals m-2 soil to 15 cm depth	A	-0.50227	0.00450229	Multi	Supporting	Earthworm_abundance	Soil biota abundance
628	974	974	1	LCC	Yang, R. et al., 2022	118.733	31.7167	T: rice-tiny vetch (Vicia hirsuta L., used as green manure)	W: rice–wheat	2733	37	26	3.66874	2.35115	3	3	ind. m-2	A	0.352821	0.00600305	Multi	Supporting	Earthworm_abundance	Soil biota abundance
629	974	974	2	LCC	Yang, R. et al., 2022	118.733	31.7167	B: ricebroad bean (Vicia faba L.)	W: rice–wheat	2733	25	26	2.47888	2.35115	3	3	ind. m-2	A	-0.0392207	0.00600305	Multi	Supporting	Earthworm_abundance	Soil biota abundance
630	1004	1004	1	LCC	Simonsen, J. et al., 2010	-89.35	43.3333	CS4: a high input (herbicides, insecticides) alfalfa [Medicago sativa (L)]/corn rotation (CS4) with manuring	CS3:Corn-soybean-sheat	2966	169	74	13.5	6.8	3	3	number m-2 25cm-1	A	0.825834	0.00494173	Multi	Supporting	Earthworm_abundance	Soil biota abundance
631	79	79	1	LCC	Biederbeck et al., 2005	-107.797	50.2851	Black lentil-wheat	Fallow-wheat	179	448	242	13.9141	8.05156	4	4	mg C kg-1 soil	chloroform	0.615856	0.00051789	Multi	Supporting	MBC	Soil activity
632	79	79	2	LCC		-107.797	50.2851	Tangier flatpea-wheat	Fallow-wheat	179	373	242	11.5847	8.05156	4	4	mg C kg-1 soil	chloroform	0.432641	0.00051789	Multi	Supporting	MBC	Soil activity
633	79	79	3	LCC		-107.797	50.2851	Chickling vetch-wheat	Fallow-wheat	179	414	242	12.8581	8.05156	4	4	mg C kg-1 soil	chloroform	0.536928	0.00051789	Multi	Supporting	MBC	Soil activity
634	79	79	4	LCC		-107.797	50.2851	Feedpea-wheat	Fallow-wheat	179	396	242	12.299	8.05156	4	4	mg C kg-1 soil	chloroform	0.492476	0.00051789	Multi	Supporting	MBC	Soil activity
635	126	126	1	LCC	Wang et al., 2007	-80.4833	25.4667	Sunn hemp	Fallow: bare soil	261	182	84	5.65258	2.79476	4	4	mg C kg-1 soil	chloroform	0.77319	0.00051789	Multi	Supporting	MBC	Soil activity
636	126	126	2	LCC		-80.4833	25.4667	Velvet bean	Fallow: bare soil	261	200	84	6.21163	2.79476	4	4	mg C kg-1 soil	chloroform	0.867501	0.00051789	Multi	Supporting	MBC	Soil activity
637	126	126	3	LCC		-80.4833	25.4667	Cowpea	Fallow: bare soil	261	159	84	4.93825	2.79476	4	4	mg C kg-1 soil	chloroform	0.638087	0.00051789	Multi	Supporting	MBC	Soil activity
638	196	196	1	LCC	Shah et al., 2010	71.6667	34.0667	Mungbean-N0	Fallow+0N	381	379	152	11.771	5.05718	4	4	mg C kg-1 soil	chloroform	0.913656	0.00051789	Multi	Supporting	MBC	Soil activity
639	196	196	2	LCC		71.6667	34.0667	Cowpea-N0	Fallow+0N	381	384	152	11.9263	5.05718	4	4	mg C kg-1 soil	chloroform	0.926762	0.00051789	Multi	Supporting	MBC	Soil activity
640	196	196	3	LCC		71.6667	34.0667	Soybean-N0	Fallow+0N	381	376	152	11.6779	5.05718	4	4	mg C kg-1 soil	chloroform	0.905709	0.00051789	Multi	Supporting	MBC	Soil activity
641	196	196	4	LCC		71.6667	34.0667	Sesbania-N0	Fallow+0N	381	411	152	12.7649	5.05718	4	4	mg C kg-1 soil	chloroform	0.994713	0.00051789	Multi	Supporting	MBC	Soil activity
642	196	196	5	LCC		71.6667	34.0667	Guar-N0	Fallow+0N	381	266	152	8.26147	5.05718	4	4	mg C kg-1 soil	chloroform	0.559616	0.00051789	Multi	Supporting	MBC	Soil activity
643	196	196	6	LCC		71.6667	34.0667	Pigeonpea-N0	Fallow+0N	381	306	152	9.5038	5.05718	4	4	mg C kg-1 soil	chloroform	0.699705	0.00051789	Multi	Supporting	MBC	Soil activity
644	196	196	7	LCC	Shah et al., 2010	71.6667	34.0667	Mungbean+N	Fallow+N	382	419	288	13.0134	9.58202	4	4	mg C kg-1 soil	chloroform	0.37491	0.00051789	Multi	Supporting	MBC	Soil activity
645	196	196	8	LCC		71.6667	34.0667	Cowpea+N	Fallow+N	382	407	288	12.6407	9.58202	4	4	mg C kg-1 soil	chloroform	0.345853	0.00051789	Multi	Supporting	MBC	Soil activity
646	196	196	9	LCC		71.6667	34.0667	Soybean+N	Fallow+N	382	402	288	12.4854	9.58202	4	4	mg C kg-1 soil	chloroform	0.333492	0.00051789	Multi	Supporting	MBC	Soil activity
647	196	196	10	LCC		71.6667	34.0667	Sesbania+N	Fallow+N	382	424	288	13.1687	9.58202	4	4	mg C kg-1 soil	chloroform	0.386773	0.00051789	Multi	Supporting	MBC	Soil activity
648	196	196	11	LCC		71.6667	34.0667	Guar+N	Fallow+N	382	350	288	10.8704	9.58202	4	4	mg C kg-1 soil	chloroform	0.194973	0.00051789	Multi	Supporting	MBC	Soil activity
649	196	196	12	LCC		71.6667	34.0667	Pigeonpea+N	Fallow+N	382	375	288	11.6468	9.58202	4	4	mg C kg-1 soil	chloroform	0.263966	0.00051789	Multi	Supporting	MBC	Soil activity
650	255	255	1	LCC	Sapkota et al., 2012	10.3167	43.6667	VV: V. villosa (Vicia villosa Roth)	C: no cover crops	458	474.7	429.6	14.7433	14.2932	4	4	mg C kg-1 soil	chloroform	0.0998285	0.00051789	Multi	Supporting	MBC	Soil activity
651	262	262	1	LCC	Zhu et al., 2012	12.9167	29.8667	CMV: milkvetch	CK: fallow without weed	467	287.8	261.4	8.93854	8.69701	3	3	mg C kg-1 soil	chloroform	0.096214	0.00069052	Multi	Supporting	MBC	Soil activity
652	273	273	1	LCC	Garcia et al., 2013	-48.4167	-22.8167	Sunn hemp	Fallow	487	305	256	3.63941	3.7066	4	4	mg C kg-1 soil	chloroform	0.175134	8.80059e-05	Multi	Supporting	MBC	Soil activity
653	294	294	1	LCC	Balota et al., 2014	-52.6833	-26.1167	Blue lupin-CT	Fallow-CT: no cover crop; conventional (plow) tillage	570	318	158.667	3.79453	2.29732	3	3	mg C kg-1 soil	chloroform	0.695246	0.000117341	Multi	Supporting	MBC	Soil activity
654	294	294	2	LCC		-52.6833	-26.1167	Hairy vetch-CT	Fallow-CT: no cover crop; conventional (plow) tillage	570	388	158.667	4.62981	2.29732	3	3	mg C kg-1 soil	chloroform	0.8942	0.000117341	Multi	Supporting	MBC	Soil activity
655	294	294	3	LCC		-52.6833	-26.1167	Blue lupin-NT	Fallow-NT: no cover crop; no-tillage	571	432.333	280.667	5.15882	4.06375	3	3	mg C kg-1 soil	chloroform	0.432029	0.000117341	Multi	Supporting	MBC	Soil activity
656	294	294	4	LCC		-52.6833	-26.1167	Hairy vetch-NT	Fallow-NT: no cover crop; no-tillage	571	457.333	280.667	5.45713	4.06375	3	3	mg C kg-1 soil	chloroform	0.488245	0.000117341	Multi	Supporting	MBC	Soil activity
657	303	303	1	LCC	JaiPaul et al., 2014	80.9739	26.8903	Residue removed+green manuring (Sesbania aculeata)	Residue removed	592	345	287	10.7151	9.54875	5	5	mg C kg-1 soil	chloroform	0.184062	0.000414312	Multi	Supporting	MBC	Soil activity
658	303	303	2	LCC		80.9739	26.8903	Residue incorporated+green manuring	Residue incorporated	593	364	311	11.3052	10.3472	5	5	mg C kg-1 soil	chloroform	0.157361	0.000414312	Multi	Supporting	MBC	Soil activity
659	307	307	1	LCC	Liang et al., 2014	-77.5816	35.2627	Austrian winter pea	No cover crop	617	154.9	143.2	4.81091	4.76439	3	3	mg C kg-1 soil	chloroform	0.0785375	0.00069052	Multi	Supporting	MBC	Soil activity
660	307	307	2	LCC		-77.5816	35.2627	Hairy vetch	No cover crop	617	147.3	143.2	4.57487	4.76439	3	3	mg C kg-1 soil	chloroform	0.0282291	0.00069052	Multi	Supporting	MBC	Soil activity
661	307	307	3	LCC		-77.5816	35.2627	Crimson clover	No cover crop	617	152.8	143.2	4.74569	4.76439	3	3	mg C kg-1 soil	chloroform	0.0648876	0.00069052	Multi	Supporting	MBC	Soil activity
662	321	321	1	LCC	Wu et al., 2014	119.148	30.0506	Chinese milk vetch	Clean tillage	626	256.2	104.9	34.6	12.6	3	3	mg C kg-1 soil	chloroform	0.892951	0.0108887	Multi	Supporting	MBC	Soil activity
663	328	328	1	LCC	Cuello et al., 2015	128.101	35.153	Vetch-PFM	NPK-PFM: chemical fertilization	652	179.31	77.586	5.56904	2.58136	3	3	mg C kg-1 soil	chloroform	0.837729	0.00069052	Multi	Supporting	MBC	Soil activity
664	328	328	2	LCC		128.101	35.153	Vetch-no mulching	NPK-no mulching: chemical fertilization	653	167.241	55.172	5.1942	1.83562	3	3	mg C kg-1 soil	chloroform	1.10898	0.00069052	Multi	Supporting	MBC	Soil activity
665	344	344	1	LCC	Marinari et al., 2015	12.0667	45.4167	HV: Vicia villosa Roth	C: without mulching	696	209.649	371.93	9.649	2.631	3	3	mg C kg-1 soil	chloroform	-0.573271	0.000722766	Multi	Supporting	MBC	Soil activity
666	346	346	1	LCC	Mukumbareza et al., 2015	27.8486	-32.7975	Vetch-F3: vetch	Weedy fallow-F3 (Non-fertilised vetch; Fertilised maize)	700	1355	921.5	16.1685	13.3423	3	3	mg C kg-1 soil	chloroform	0.385554	0.000117341	Multi	Supporting	MBC	Soil activity
667	346	346	2	LCC		27.8486	-32.7975	Vetch-F4: vetch	Weedy fallow-F4 (Non-fertilised vetch; NOT-Fertilised maize)	701	1182.5	890	14.1102	12.8862	3	3	mg C kg-1 soil	chloroform	0.284165	0.000117341	Multi	Supporting	MBC	Soil activity
668	361	361	1	LCC	Thomazini et al., 2015	-41.05	-20.3667	Leguminous: no-till on dead mulch of leguminous (white lupin)	Conventional till: Conventional plow-based tillage, with no cover crop	718	386.353	346.824	50.8236	18.8236	6	6	mg kg-1	chloroform	0.107935	0.00337506	Multi	Supporting	MBC	Soil activity
669	375	375	1	LCC	Frasier et al., 2016	-63.9801	-36.6105	V: vetch	C: control without cover crop	753	270.833	236.111	13.8889	13.8889	4	4	mg C kg-1 soil	chloroform	0.137201	0.00152251	Multi	Supporting	MBC	Soil activity
670	376	376	1	LCC	Frasier et al., 2016	-63.9801	-36.6105	V: vetch	C: control without cover crop	758	265.791	228.092	3.17155	3.30253	4	4	mg C kg-1 soil	chloroform	0.152961	8.80059e-05	Multi	Supporting	MBC	Soil activity
671	386	386	1	LCC	Mukumbareza et al., 2016	27.8486	-32.7975	100% vetch	Weedy fallow	800	2.074	1.878	0.0644146	0.0624827	3	3	mg C kg-1 soil	chloroform	0.0992717	0.00069052	Multi	Supporting	MBC	Soil activity
672	402	402	1	LCC	Zhou et al., 2016	147.333	-35.0833	Vetch	Control: nil-crop treatment used	843	387.497	275.065	36.1355	24.0968	3	3	mg C kg-1 soil	chloroform	0.342702	0.00545691	Multi	Supporting	MBC	Soil activity
673	402	402	2	LCC		147.333	-35.0833	Pea	Control: nil-crop treatment used	843	391.516	275.065	46.1806	24.0968	3	3	mg C kg-1 soil	chloroform	0.353021	0.00719582	Multi	Supporting	MBC	Soil activity
674	405	405	1	LCC	Basak et al., 2017	88.4833	22.9667	NPKG: NPK+ green manuring (dhaincha)	NPK: inorganic fertilizer	847	575.3	478.5	17.8678	15.9201	3	3	mg C kg-1 soil	chloroform	0.184235	0.00069052	Multi	Supporting	MBC	Soil activity
675	477	477	1	LCC	Shirale et al., 2018	75.25	20.75	T2: sunhemp in-situ green manuring	T1: control	1015	115.4	68.994	3.58411	2.29549	3	3	mg C kg-1 soil	chloroform	0.514385	0.00069052	Multi	Supporting	MBC	Soil activity
676	477	477	2	LCC		75.25	20.75	T3: dhaincha in-situ green manuring	T1: control	1015	124.435	68.994	3.86472	2.29549	3	3	mg C kg-1 soil	chloroform	0.589764	0.00069052	Multi	Supporting	MBC	Soil activity
677	477	477	3	LCC		75.25	20.75	T5: cowpea in-situ green manuring	T1: control	1015	113.758	68.994	3.53311	2.29549	3	3	mg C kg-1 soil	chloroform	0.500054	0.00069052	Multi	Supporting	MBC	Soil activity
678	477	477	4	LCC		75.25	20.75	T6: green gram in-situ green manuring	T1: control	1015	110.472	68.994	3.43106	2.29549	3	3	mg C kg-1 soil	chloroform	0.470743	0.00069052	Multi	Supporting	MBC	Soil activity
679	477	477	5	LCC		75.25	20.75	T2: sunhemp in-situ green manuring	T1: control	1016	144.148	89.528	4.47697	2.97868	3	3	mg C kg-1 soil	chloroform	0.476289	0.00069052	Multi	Supporting	MBC	Soil activity
680	477	477	6	LCC		75.25	20.75	T3: dhaincha in-situ green manuring	T1: control	1016	148.255	89.528	4.60453	2.97868	3	3	mg C kg-1 soil	chloroform	0.504382	0.00069052	Multi	Supporting	MBC	Soil activity
681	477	477	7	LCC		75.25	20.75	T5: cowpea in-situ green manuring	T1: control	1016	139.63	89.528	4.33665	2.97868	3	3	mg C kg-1 soil	chloroform	0.444445	0.00069052	Multi	Supporting	MBC	Soil activity
682	477	477	8	LCC		75.25	20.75	T6: green gram in-situ green manuring	T1: control	1016	139.63	89.528	4.33665	2.97868	3	3	mg C kg-1 soil	chloroform	0.444445	0.00069052	Multi	Supporting	MBC	Soil activity
683	477	477	9	LCC		75.25	20.75	T2: sunhemp in-situ green manuring	T1: control	1017	171.253	92.813	5.3188	3.08797	3	3	mg C kg-1 soil	chloroform	0.612555	0.00069052	Multi	Supporting	MBC	Soil activity
684	477	477	10	LCC		75.25	20.75	T3: dhaincha in-situ green manuring	T1: control	1017	174.949	92.813	5.43359	3.08797	3	3	mg C kg-1 soil	chloroform	0.633908	0.00069052	Multi	Supporting	MBC	Soil activity
685	477	477	11	LCC		75.25	20.75	T5: cowpea in-situ green manuring	T1: control	1017	168.378	92.813	5.22951	3.08797	3	3	mg C kg-1 soil	chloroform	0.595625	0.00069052	Multi	Supporting	MBC	Soil activity
686	477	477	12	LCC		75.25	20.75	T6: green gram in-situ green manuring	T1: control	1017	168.378	92.813	5.22951	3.08797	3	3	mg C kg-1 soil	chloroform	0.595625	0.00069052	Multi	Supporting	MBC	Soil activity
687	566	566	1	LCC	Gao et al., 2020	112.481	29.2175	MV: milk vetch as green manure and no chemical fertiliser	Ctrl: winter fallow and no chemical fertiliser	1283	1147.84	744.86	35.6498	24.7822	3	3	mg C kg-1 soil	chloroform	0.432441	0.00069052	Multi	Supporting	MBC	Soil activity
688	566	566	2	LCC		112.481	29.2175	MF40: milk vetch combined with 40% chemical fertiliser	CF: winter fallow and 100% chemical fertiliser	1284	1057.03	844.3	32.8294	28.0906	3	3	mg C kg-1 soil	chloroform	0.22471	0.00069052	Multi	Supporting	MBC	Soil activity
689	566	566	3	LCC		112.481	29.2175	MF60: milk vetch combined with 60% chemical fertiliser	CF: winter fallow and 100% chemical fertiliser	1284	1092.6	844.3	33.9341	28.0906	3	3	mg C kg-1 soil	chloroform	0.257808	0.00069052	Multi	Supporting	MBC	Soil activity
690	566	566	4	LCC		112.481	29.2175	MF80: milk vetch combined with 80% chemical fertiliser	CF: winter fallow and 100% chemical fertiliser	1284	950.32	844.3	29.5152	28.0906	3	3	mg C kg-1 soil	chloroform	0.118291	0.00069052	Multi	Supporting	MBC	Soil activity
691	566	566	5	LCC		112.481	29.2175	MF100: milk vetch combined with 100% chemical fertiliser	CF: winter fallow and 100% chemical fertiliser	1284	1093.85	844.3	33.973	28.0906	3	3	mg C kg-1 soil	chloroform	0.258951	0.00069052	Multi	Supporting	MBC	Soil activity
692	566	566	6	LCC		112.481	29.2175	MV: milk vetch as green manure and no chemical fertiliser	Ctrl: winter fallow and no chemical fertiliser	1285	833.72	530.11	25.8938	17.6372	3	3	mg C kg-1 soil	chloroform	0.452813	0.00069052	Multi	Supporting	MBC	Soil activity
693	566	566	7	LCC		112.481	29.2175	MF40: milk vetch combined with 40% chemical fertiliser	CF: winter fallow and 100% chemical fertiliser	1286	868.66	653.05	26.979	21.7276	3	3	mg C kg-1 soil	chloroform	0.285298	0.00069052	Multi	Supporting	MBC	Soil activity
694	566	566	8	LCC		112.481	29.2175	MF60: milk vetch combined with 60% chemical fertiliser	CF: winter fallow and 100% chemical fertiliser	1286	480.59	653.05	14.9262	21.7276	3	3	mg C kg-1 soil	chloroform	-0.306639	0.00069052	Multi	Supporting	MBC	Soil activity
695	566	566	9	LCC		112.481	29.2175	MF80: milk vetch combined with 80% chemical fertiliser	CF: winter fallow and 100% chemical fertiliser	1286	511.08	653.05	15.8732	21.7276	3	3	mg C kg-1 soil	chloroform	-0.245128	0.00069052	Multi	Supporting	MBC	Soil activity
696	566	566	10	LCC		112.481	29.2175	MF100: milk vetch combined with 100% chemical fertiliser	CF: winter fallow and 100% chemical fertiliser	1286	609.46	653.05	18.9287	21.7276	3	3	mg C kg-1 soil	chloroform	-0.0690804	0.00069052	Multi	Supporting	MBC	Soil activity
697	576	576	1	LCC	Khan et al., 2020	128.108	35.18	Hairy green manure (Hairy vetch; Vicia villosa Roth)	Control soil with no fertilization	1339	980.9	286.5	121.5	121.5	3	3	mg kg-1	chloroform	1.23073	0.0650633	Multi	Supporting	MBC	Soil activity
698	611	611	1	LCC	Bharali et al., 2021	92.8333	26.6833	GM+NPK: 100% recommended NPK + Sesbania green manure	NPK: 100% recommended NPK	1485	310.866	180.977	13.046	27.385	4	4	mg C kg-1 soil	chloroform	0.540992	0.00616455	Multi	Supporting	MBC	Soil activity
699	611	611	2	LCC		92.8333	26.6833	GM+NPK: 100% recommended NPK + Sesbania green manure	NPK: 100% recommended NPK	1486	299.259	168.2	14.084	19.216	4	4	mg C kg-1 soil	chloroform	0.576156	0.00381671	Multi	Supporting	MBC	Soil activity
700	639	639	1	LCC	Hu et al., 2021	-88.8139	35.6145	V: hairy vetch [Vicia villosa Roth]	NC: no cover crop	1563	709.26	589.13	22.0283	19.6009	4	4	mg C kg-1 soil	chloroform	0.185575	0.00051789	Multi	Supporting	MBC	Soil activity
701	694	694	1	LCC	Xu et al., 2021	117.067	31.1	F1M1: Chinese milk vetch (7,500 kg ha-1)	F0M0: no fertilizer	1762	1226.27	1092.53	38.0857	36.3494	4	4	mg C kg-1 soil	chloroform	0.115481	0.00051789	Multi	Supporting	MBC	Soil activity
702	694	694	2	LCC		117.067	31.1	F1M2: Chinese milk vetch, 15,000 kg green manure ha-1	F0M0: no fertilizer	1762	1258.2	1092.53	39.0774	36.3494	4	4	mg C kg-1 soil	chloroform	0.141186	0.00051789	Multi	Supporting	MBC	Soil activity
703	694	694	3	LCC		117.067	31.1	F1M3: Chinese milk vetch, 22,500 kg green manure ha-1	F0M0: no fertilizer	1762	1568.13	1092.53	48.7032	36.3494	4	4	mg C kg-1 soil	chloroform	0.361388	0.00051789	Multi	Supporting	MBC	Soil activity
704	694	694	4	LCC		117.067	31.1	F1M4: Chinese milk vetch, 30,000 kg green manure ha-1	F0M0: no fertilizer	1762	1531.32	1092.53	47.56	36.3494	4	4	mg C kg-1 soil	chloroform	0.337634	0.00051789	Multi	Supporting	MBC	Soil activity
705	712	712	1	LCC	Qiu et al., 2022	107.45	35.12	GM: soybean	CK: control	1819	148.837	109.302	5.814	5.814	4	4	mg C kg-1 soil	chloroform	0.308737	0.00108883	Multi	Supporting	MBC	Soil activity
706	712	712	2	LCC		107.45	35.12	SR plus GM (SR + GM): straw mulch and incorporation (SR)	CK: control	1819	166.279	109.302	9.302	5.814	4	4	mg C kg-1 soil	chloroform	0.419552	0.00148973	Multi	Supporting	MBC	Soil activity
707	712	712	3	LCC		107.45	35.12	GM: soybean	CK: control	1820	246.512	198.837	8.139	5.814	4	4	mg C kg-1 soil	chloroform	0.214925	0.00048627	Multi	Supporting	MBC	Soil activity
708	712	712	4	LCC		107.45	35.12	SR plus GM (SR + GM): straw mulch and incorporation (SR)	CK: control	1820	263.953	198.837	8.14	5.814	4	4	mg C kg-1 soil	chloroform	0.283286	0.000451503	Multi	Supporting	MBC	Soil activity
709	713	713	1	LCC	Thapa et al., 2022	-103.2	34.5833	Pea	Fallow (no cover crop)	1828	555	526.111	17.2373	17.5042	3	3	mg C kg-1 soil	chloroform	0.0534557	0.00069052	Multi	Supporting	MBC	Soil activity
710	779	779	1	LCC	Xue WF et al., 2019	121.105	32.3229	Astragalus sinicus L.	Control: no cover crops	1900	326.987	236.451	25.994	24.9972	3	3	mg C kg-1 soil	chloroform	0.324181	0.00583197	Multi	Supporting	MBC	Soil activity
711	779	779	2	LCC		121.105	32.3229	Vicia sativa L.	Control: no cover crops	1900	192.352	236.451	17.4729	24.9972	3	3	mg C kg-1 soil	chloroform	-0.206413	0.00647598	Multi	Supporting	MBC	Soil activity
712	779	779	3	LCC		121.105	32.3229	Melilotus officinalis (L.) Pall.	Control: no cover crops	1900	378.085	236.451	33.8127	24.9972	3	3	mg C kg-1 soil	chloroform	0.469379	0.00639147	Multi	Supporting	MBC	Soil activity
713	779	779	4	LCC		121.105	32.3229	Vicia villosa Roth var.	Control: no cover crops	1900	221.568	236.451	45.5627	24.9972	3	3	mg C kg-1 soil	chloroform	-0.0650109	0.0178211	Multi	Supporting	MBC	Soil activity
714	779	779	5	LCC		121.105	32.3229	Trifolium repens L.	Control: no cover crops	1900	333.988	236.451	14.5356	24.9972	3	3	mg C kg-1 soil	chloroform	0.345365	0.00435684	Multi	Supporting	MBC	Soil activity
715	779	779	6	LCC		121.105	32.3229	Medicago sativa L. cv.1	Control: no cover crops	1900	364.621	236.451	30.6616	24.9972	3	3	mg C kg-1 soil	chloroform	0.433118	0.00608261	Multi	Supporting	MBC	Soil activity
716	779	779	7	LCC		121.105	32.3229	Medicago sativa L. cv.2	Control: no cover crops	1900	346.201	236.451	31.3848	24.9972	3	3	mg C kg-1 soil	chloroform	0.38128	0.0064649	Multi	Supporting	MBC	Soil activity
717	779	779	8	LCC		121.105	32.3229	Medicago sativa L. cv.3	Control: no cover crops	1900	379.003	236.451	14.9269	24.9972	3	3	mg C kg-1 soil	chloroform	0.471803	0.00424252	Multi	Supporting	MBC	Soil activity
718	780	780	1	LCC	Zhang YH	121.105	32.322	Chinese milk vetch+60%NPK	100%NPK	1943	253.37	234.13	23.29	20.35	4	4	mg C kg-1 soil	chloroform	0.0789744	0.00400103	Multi	Supporting	MBC	Soil activity
719	780	780	2	LCC		121.105	32.322	Chinese milk vetch+vermicompost+60%NPK	100%NPK	1943	234.28	234.13	14.78	20.35	4	4	mg C kg-1 soil	chloroform	0.000640465	0.00288365	Multi	Supporting	MBC	Soil activity
720	806	806	1	LCC	Wang, Y. J. et al., 2020	109.933	35.35	WC-4: white clover, 4 years	Clean tillage	2019	220.54	211.17	9.23	4.73	6	6	mg C kg-1 soil	chloroform	0.0434156	0.000375548	Multi	Supporting	MBC	Soil activity
721	806	806	2	LCC	Wang, Y. J. et al., 2020	109.933	35.35	WC-8: white clover, 8 years	Clean tillage	2019	246.64	211.17	7.54	4.73	6	6	mg C kg-1 soil	chloroform	0.155266	0.000239382	Multi	Supporting	MBC	Soil activity
722	806	806	3	LCC	Wang, Y. J. et al., 2020	109.933	35.35	WC-13: white clover, 13 years	Clean tillage	2019	300.76	211.17	6.77	4.73	6	6	mg C kg-1 soil	chloroform	0.353649	0.000168067	Multi	Supporting	MBC	Soil activity
723	807	807	1	LCC	Wang, W. et al., 2020	109.717	38.3833	AC: alfalfa	CK: bare land	2033	326.667	227.619	48.5714	11.4286	3	3	mg C kg-1 soil	chloroform	0.361267	0.00820969	Multi	Supporting	MBC	Soil activity
724	807	807	2	LCC	Wang, W. et al., 2020	109.717	38.3833	SC: sweetclover	CK: bare land	2033	372.381	227.619	26.6666	11.4286	3	3	mg C kg-1 soil	chloroform	0.492244	0.00254971	Multi	Supporting	MBC	Soil activity
725	809	809	1	LCC	Mbuthia, L. W. et al. 2015	-88.8465	35.623	hairy vetch: Vicia villosa	No cover	2043	400.79	336.42	105.88	101.74	4	4	mg C kg-1 soil	chloroform	0.175077	0.0403119	Multi	Supporting	MBC	Soil activity
726	810	810	1	LCC	Leite, H. M. F. et al., 2021	-48.4296	-22.8243	Sunn hemp	Control: bare fallow	2056	347	132	10.7772	4.39176	4	4	mg C kg-1 soil	chloroform	0.966523	0.00051789	Multi	Supporting	MBC	Soil activity
727	814	814	1	LCC	Wang, Y. et al., 2020	109.933	35.35	WC: white clover cover	CT: conventional tillage	2094	300.76	211.17	6.77	4.73	3	3	mg C kg-1 soil	chloroform	0.353649	0.000336133	Multi	Supporting	MBC	Soil activity
728	921	921	1	LCC	Ogunleye, A. et al., 2023	-103.2	34.5833	Pea: (Pisum sativum L.)	Fallow	2288	803	686	24.9397	22.8238	3	3	mg kg-1	chloroform	0.157477	0.00069052	Multi	Supporting	MBC	Soil activity
729	905	905	1	LCC	Yang, J. et al., 2019	-109.5	35.35	AW: White clover (Trifolium repens)	CT, as a control treatment	2187	283.824	129.412	11.7647	5.8823	3	3	mg kg-1	chloroform	0.785353	0.00126141	Multi	Supporting	MBC	Soil activity
730	905	905	2	LCC	Yang, J. et al., 2019	-109.5	35.35	AC: Crown vetch (Coronilla varia L.)	CT, as a control treatment	2187	219.118	129.412	13.2353	5.8823	3	3	mg kg-1	chloroform	0.526609	0.00190486	Multi	Supporting	MBC	Soil activity
731	905	905	3	LCC	Yang, J. et al., 2019	-109.5	35.35	AH: bird’s foot trefoil (Lotus corniculatus L.)	CT, as a control treatment	2187	251.471	129.412	2.9412	5.8823	3	3	mg kg-1	chloroform	0.664327	0.000734291	Multi	Supporting	MBC	Soil activity
732	908	908	1	LCC	Che, T. et al., 2022	117.167	39.35	HV, legume hairy vetch (V. villosa Roth, Fabaceae)	CK, winter fallow	2209	158.814	80.3954	7.9078	7.2488	3	3	mg kg-1	chloroform	0.680775	0.00353632	Multi	Supporting	MBC	Soil activity
733	917	917	1	LCC	Hu, Y. et al., 2023	119.148	30.0506	CMV: Chinese milk vetch	NC: no cover crop	2252	672.06	338.93	77.26	78.15	3	3		chloroform	0.684554	0.0221274	Multi	Supporting	MBC	Soil activity
734	918	918	1	LCC	Dong, R. et al., 2024	113.211	24.8694	VR: V. villosa Roth	CK: conventional clear tillage as a control	2262	195.103	124.715	11.959	9.22555	4	4	mg kg-1	chloroform	0.447492	0.0023073	Multi	Supporting	MBC	Soil activity
735	919	919	1	LCC	Ferreira Leite, H. M. et al., 2021	-48.4296	-22.8243	Sunn hemp	Fallow	2273	347	132	10.7772	4.39176	4	4	mg kg-1	chloroform	0.966523	0.00051789	Multi	Supporting	MBC	Soil activity
736	928	928	1	LCC	de Lima, S. F. et al., 2021	-52.6008	-18.9275	Crotalaria ochroleuca	Fallow	2341	187.98	180.85	5.83831	6.01704	4	4	mg kg-1	chloroform	0.0386676	0.00051789	Multi	Supporting	MBC	Soil activity
737	938	938	1	LCC	Khan, M. I. et al., 2018	128.433	36.8333	Hairy vetch	NPK	2419	1.625	1.4028	0.2222	0.125	3	3	mg kg-1	chloroform	0.147038	0.00887918	Multi	Supporting	MBC	Soil activity
738	952	952	1	LCC	Xu, J. et al., 2023	119.057	28.935	MG, Chinese milk vetch combined with mineral fertilizer	CF, fallow soil with mineral fertilizer	2540	35.6164	38.3562	2.7398	0.9132	3	3	mg kg-1	chloroform	-0.07411	0.00216144	Multi	Supporting	MBC	Soil activity
739	952	952	2	LCC	Xu, J. et al., 2023	119.057	28.935	MH, Chinese milk vetch combined with humic acid fertilizer	HAF, fallow soil with humic acid fertilizer	2541	35.1598	20.3196	1.3699	1.5982	3	3	mg kg-1	chloroform	0.548317	0.00256812	Multi	Supporting	MBC	Soil activity
740	952	952	3	LCC	Xu, J. et al., 2023	119.057	28.935	MO, Chinese milk vetch combined with organic manure	OMF, fallow soil with organic manure	2542	82.1918	52.968	2.7397	2.2831	3	3	mg kg-1	chloroform	0.439368	0.000989664	Multi	Supporting	MBC	Soil activity
741	956	956	1	LCC	Guo, L. et al., 2024	119.45	32.05	HV: living hairy vetch mulch	BF: black ground fabric mulch	2595	109.74	35.56	12.04	0.84	3	3	mg kg-1	chloroform	1.12689	0.00419838	Multi	Supporting	MBC	Soil activity
742	964	964	1	LCC	Wang, T. et al., 2022	118.733	31.7167	TI1: tea plant and summer green manure (soybean) intercropping	TM: tea plant monoculture	2657.1	572.203	368.814	13.5593	29.8305	4	4	mg kg-1	chloroform	0.439203	0.00177587	Multi	Supporting	MBC	Soil activity
743	965	965	1	LCC	Liang, H. et al., 2023	103.113	25.1864	SV: tobacco–smooth vetch rotation	F: tobacco–winter fallow	2657.2	95.63	92.61	12.22	13.48	3	3	mg kg-1	chloroform	0.0320895	0.0125052	Multi	Supporting	MBC	Soil activity
744	966	966	1	LCC	Wang, F. et al., 2022	107.938	26.3922	CFMV1 (chemical fertilizers + 11,250 kg ha−1 CMV)	CF (chemical fertilizers)	2659	179.89	160.76	34.84	16.81	3	3	mg kg-1	chloroform	0.112433	0.0161479	Multi	Supporting	MBC	Soil activity
745	966	966	2	LCC	Wang, F. et al., 2022	107.938	26.3922	CFMV2 (chemical fertilizers + 22,500 kg ha−1 CMV)	CF (chemical fertilizers)	2659	252.72	160.76	23.01	16.81	3	3	mg kg-1	chloroform	0.45237	0.006408	Multi	Supporting	MBC	Soil activity
746	966	966	3	LCC	Wang, F. et al., 2022	107.938	26.3922	CFMV3 (chemical fertilizers + 45,000 kg ha−1 CMV)	CF (chemical fertilizers)	2659	163.44	160.76	54.11	16.81	3	3	mg kg-1	chloroform	0.0165334	0.0401803	Multi	Supporting	MBC	Soil activity
747	971	971	1	LCC	Zhu, M. et al., 2022	108.922	30.4781	CFM3: chemical fertilisers combined with green manure (Vicia villosa Roth., var.	CK: chemical fertilisers	2699	257.77	230.42	18.29	16.44	3	3	mg kg-1	chloroform	0.112164	0.00337504	Multi	Supporting	MBC	Soil activity
748	978	978	1	LCC	Tang, H. et al., 2023	116.818	28.2231	MRN1: Chinese milk vetch+120N	CK: 120N	2758	560.21	533.87	17.3991	17.7623	3	3	mg kg-1	chloroform	0.0481593	0.00069052	Multi	Supporting	MBC	Soil activity
749	978	978	2	LCC	Tang, H. et al., 2023	116.818	28.2231	MRN2: Chinese milk vetch+105N	CK: 120N	2758	567.74	533.87	17.633	17.7623	3	3	mg kg-1	chloroform	0.0615112	0.00069052	Multi	Supporting	MBC	Soil activity
750	978	978	3	LCC	Tang, H. et al., 2023	116.818	28.2231	MRN3: Chinese milk vetch+90N	CK: 120N	2758	534.38	533.87	16.5969	17.7623	3	3	mg kg-1	chloroform	0.000954833	0.00069052	Multi	Supporting	MBC	Soil activity
751	980	980	1	LCC	Li, N. et al., 2014	126.633	47.4333	Alfa: alfalfa	NatF: natural fallow	2774	127.835	80.4124	18.5567	7.2165	4	4	mg kg-1	chloroform	0.463573	0.00728142	Multi	Supporting	MBC	Soil activity
752	986	986	1	LCC	Li, J. et al., 2023	116.299	28.5939	M1, NPK plus milk vetch manure in early rice	NPK, mineral NPK fertilizer	2822	698.153	501.055	23.7467	33.2454	3	3	mg kg-1	chloroform	0.331722	0.00185312	Multi	Supporting	MBC	Soil activity
753	986	986	2	LCC	Li, J. et al., 2023	116.299	28.5939	M2, M1 plus farmyard manure in late rice and rice straw incorporation during milk vetch	NPK, mineral NPK fertilizer	2822	945.119	501.055	21.3721	33.2454	3	3	mg kg-1	chloroform	0.634594	0.00163793	Multi	Supporting	MBC	Soil activity
754	991	991	1	LCC	Wang, Z. et al., 2023	116.917	28.6833	B: winter Chinese milk vetch (CMV)-early rice-late rice	A(CK), winter fallow-early rice-late rice	2859	440.433	335.74	10.8303	9.0252	3	3	mg kg-1	chloroform	0.271421	0.00044243	Multi	Supporting	MBC	Soil activity
755	994	994	1	LCC	Chen, S. et al., 2016	120.2	30.3	RG: rice–green manure (Chinese milk vetch; RG)	RF: Rice-fallow	2876	2329.61	1835.2	125.698	134.078	3	3	mg kg-1	chloroform	0.238549	0.00274967	Multi	Supporting	MBC	Soil activity
756	998	998	1	LCC	Ma, Q. et al., 2020	116.85	28.22	Vb: 15 chinese milk vetch	NSV	2909	538.73	363.28	103.48	80.67	3	3	mg kg-1	chloroform	0.394041	0.0287353	Multi	Supporting	MBC	Soil activity
757	998	998	2	LCC	Ma, Q. et al., 2020	116.85	28.22	Vc: 30 chinese milk vetch	NSV	2909	332.58	363.28	84.86	80.67	3	3	mg kg-1	chloroform	-0.0882935	0.0381385	Multi	Supporting	MBC	Soil activity
758	998	998	3	LCC	Ma, Q. et al., 2020	116.85	28.22	SVb: Straw+15 chinese milk vetch	NSV	2909	606.58	363.28	209.01	80.67	3	3	mg kg-1	chloroform	0.512663	0.0560133	Multi	Supporting	MBC	Soil activity
759	998	998	4	LCC	Ma, Q. et al., 2020	116.85	28.22	SVc: Straw+30 chinese milk vetch	NSV	2909	465.81	363.28	95.23	80.67	3	3	mg kg-1	chloroform	0.248604	0.0303687	Multi	Supporting	MBC	Soil activity
760	999	999	1	LCC	Liu, C. Y. et al., 2022	109.933	35.35	TR: Trifolium repens treatment	CT: clear tillage treatment	2921	262.02	165.85	42.54	8.4	6	6	mg kg-1	chloroform	0.457337	0.00482068	Multi	Supporting	MBC	Soil activity
761	1001	1001	1	LCC	Zhang, X. et al., 2017	111.876	26.7617	MVrice-rice-Chinese milk vetch	WF: rice-rice-winter fallow	2952	351.464	354.812	26.7783	40.1674	3	3	mg kg-1	chloroform	-0.0094788	0.006207	Multi	Supporting	MBC	Soil activity
762	1011	1011	1	LCC	Dong, N. et al., 2021	117.55	40.1	HV and disk: hairy vetch+disk	NGM: no green manure	2994	394.817	230.183	16.7683	9.1464	3	3	mg kg-1	chloroform	0.539548	0.00112756	Multi	Supporting	MBC	Soil activity
763	1011	1011	2	LCC	Dong, N. et al., 2021	117.55	40.1	HV and flail: hairy vetch+flail	NGM: no green manure	2994	431.402	230.183	18.2927	9.1464	3	3	mg kg-1	chloroform	0.628167	0.00112563	Multi	Supporting	MBC	Soil activity
764	28	28	1	LCC	Soon et al., 2001	-116.033	58.3833	Field pea	Wheat	45	26.1175	22.1026	1.44167	1.19742	3	3	mg N kg-1 soil	chloroform	0.16691	0.00199399	Multi	Supporting	MBN	Soil activity
765	28	28	2	LCC		-116.033	58.3833	Red clover	Wheat	45	28.1043	22.1026	1.55134	1.19742	3	3	mg N kg-1 soil	chloroform	0.240227	0.00199399	Multi	Supporting	MBN	Soil activity
766	79	79	1	LCC	Biederbeck et al., 2005	-107.797	50.2851	Black lentil-wheat	Fallow-wheat	180	70.8	33.7	3.90813	1.82571	4	4	mg N kg-1 soil	chloroform	0.742361	0.00149549	Multi	Supporting	MBN	Soil activity
767	79	79	2	LCC		-107.797	50.2851	Tangier flatpea-wheat	Fallow-wheat	180	58	33.7	3.20157	1.82571	4	4	mg N kg-1 soil	chloroform	0.542945	0.00149549	Multi	Supporting	MBN	Soil activity
768	79	79	3	LCC		-107.797	50.2851	Chickling vetch-wheat	Fallow-wheat	180	67.6	33.7	3.73149	1.82571	4	4	mg N kg-1 soil	chloroform	0.69611	0.00149549	Multi	Supporting	MBN	Soil activity
769	79	79	4	LCC		-107.797	50.2851	Feedpea-wheat	Fallow-wheat	180	61.5	33.7	3.39477	1.82571	4	4	mg N kg-1 soil	chloroform	0.601539	0.00149549	Multi	Supporting	MBN	Soil activity
770	126	126	1	LCC	Wang et al., 2007	-80.4833	25.4667	Sunn hemp	Fallow: bare soil	262	11.2	2.8	0.618235	0.151691	4	4	mg N kg-1 soil	chloroform	1.38629	0.00149549	Multi	Supporting	MBN	Soil activity
771	126	126	2	LCC		-80.4833	25.4667	Velvet bean	Fallow: bare soil	262	10.2	2.8	0.563035	0.151691	4	4	mg N kg-1 soil	chloroform	1.29277	0.00149549	Multi	Supporting	MBN	Soil activity
772	126	126	3	LCC		-80.4833	25.4667	Cowpea	Fallow: bare soil	262	5.6	2.8	0.309117	0.151691	4	4	mg N kg-1 soil	chloroform	0.693147	0.00149549	Multi	Supporting	MBN	Soil activity
773	196	196	1	LCC	Shah et al., 2010	71.6667	34.0667	Mungbean-N0	Fallow+0N	383	24.5	13	1.35239	0.70428	4	4	mg N kg-1 soil	chloroform	0.633724	0.00149549	Multi	Supporting	MBN	Soil activity
774	196	196	2	LCC		71.6667	34.0667	Cowpea-N0	Fallow+0N	383	23.2	13	1.28063	0.70428	4	4	mg N kg-1 soil	chloroform	0.579203	0.00149549	Multi	Supporting	MBN	Soil activity
775	196	196	3	LCC		71.6667	34.0667	Soybean-N0	Fallow+0N	383	22.4	13	1.23647	0.70428	4	4	mg N kg-1 soil	chloroform	0.544112	0.00149549	Multi	Supporting	MBN	Soil activity
776	196	196	4	LCC		71.6667	34.0667	Sesbania-N0	Fallow+0N	383	25.3	13	1.39655	0.70428	4	4	mg N kg-1 soil	chloroform	0.665855	0.00149549	Multi	Supporting	MBN	Soil activity
777	196	196	5	LCC		71.6667	34.0667	Guar-N0	Fallow+0N	383	16.6	13	0.916312	0.70428	4	4	mg N kg-1 soil	chloroform	0.244453	0.00149549	Multi	Supporting	MBN	Soil activity
778	196	196	6	LCC		71.6667	34.0667	Pigeonpea-N0	Fallow+0N	383	24.3	13	1.34135	0.70428	4	4	mg N kg-1 soil	chloroform	0.625527	0.00149549	Multi	Supporting	MBN	Soil activity
779	196	196	7	LCC	Shah et al., 2010	71.6667	34.0667	Mungbean+N	Fallow+N	384	28.9	20.7	1.59527	1.12143	4	4	mg N kg-1 soil	chloroform	0.333708	0.00149549	Multi	Supporting	MBN	Soil activity
780	196	196	8	LCC		71.6667	34.0667	Cowpea+N	Fallow+N	384	30.5	20.7	1.68359	1.12143	4	4	mg N kg-1 soil	chloroform	0.387593	0.00149549	Multi	Supporting	MBN	Soil activity
781	196	196	9	LCC		71.6667	34.0667	Soybean+N	Fallow+N	384	26.8	20.7	1.47935	1.12143	4	4	mg N kg-1 soil	chloroform	0.258268	0.00149549	Multi	Supporting	MBN	Soil activity
782	196	196	10	LCC		71.6667	34.0667	Sesbania+N	Fallow+N	384	31.9	20.7	1.76086	1.12143	4	4	mg N kg-1 soil	chloroform	0.432472	0.00149549	Multi	Supporting	MBN	Soil activity
783	196	196	11	LCC		71.6667	34.0667	Guar+N	Fallow+N	384	22.6	20.7	1.24751	1.12143	4	4	mg N kg-1 soil	chloroform	0.0878162	0.00149549	Multi	Supporting	MBN	Soil activity
784	196	196	12	LCC		71.6667	34.0667	Pigeonpea+N	Fallow+N	384	27	20.7	1.49039	1.12143	4	4	mg N kg-1 soil	chloroform	0.265703	0.00149549	Multi	Supporting	MBN	Soil activity
785	262	262	1	LCC	Zhu et al., 2012	12.9167	29.8667	CMV: milkvetch	CK: fallow without weed	468	22.2	9.2	1.22543	0.498414	3	3	mg N kg-1 soil	chloroform	0.880889	0.00199399	Multi	Supporting	MBN	Soil activity
786	294	294	1	LCC	Balota et al., 2014	-52.6833	-26.1167	Blue lupin-CT	Fallow-CT: no cover crop; conventional (plow) tillage	572	61.3333	30	1.88927	0.703285	3	3	mg N kg-1 soil	chloroform	0.715126	0.000499469	Multi	Supporting	MBN	Soil activity
787	294	294	2	LCC		-52.6833	-26.1167	Hairy vetch-CT	Fallow-CT: no cover crop; conventional (plow) tillage	572	65	30	2.00221	0.703285	3	3	mg N kg-1 soil	chloroform	0.77319	0.000499469	Multi	Supporting	MBN	Soil activity
788	294	294	3	LCC		-52.6833	-26.1167	Blue lupin-NT	Fallow-NT: no cover crop; no-tillage	573	72	46.6667	2.21783	1.094	3	3	mg N kg-1 soil	chloroform	0.433636	0.000499469	Multi	Supporting	MBN	Soil activity
789	294	294	4	LCC		-52.6833	-26.1167	Hairy vetch-NT	Fallow-NT: no cover crop; no-tillage	573	75.3333	46.6667	2.32051	1.094	3	3	mg N kg-1 soil	chloroform	0.478893	0.000499469	Multi	Supporting	MBN	Soil activity
790	321	321	1	LCC	Wu et al., 2014	119.148	30.0506	Chinese milk vetch	Clean tillage	627	13.7	9.3	1.4	0.9	3	3	mg N kg-1 soil	chloroform	0.387381	0.00660267	Multi	Supporting	MBN	Soil activity
791	375	375	1	LCC	Frasier et al., 2016	-63.9801	-36.6105	V: vetch	C: control without cover crop	754	21.528	21.528	1.38889	1.38889	4	4	mg N kg-1 soil	chloroform	0	0.00208112	Multi	Supporting	MBN	Soil activity
792	376	376	1	LCC		-63.9801	-36.6105	V: vetch	C: control without cover crop	759	21.4975	20.3706	0.662192	0.477544	4	4	mg N kg-1 soil	chloroform	0.0538452	0.000374602	Multi	Supporting	MBN	Soil activity
793	402	402	1	LCC	Zhou et al., 2016	147.333	-35.0833	Vetch	Control: nil-crop treatment used	844	60.3742	20.5548	9.41935	0.858065	3	3	mg N kg-1 soil	chloroform	1.07747	0.00869457	Multi	Supporting	MBN	Soil activity
794	402	402	2	LCC		147.333	-35.0833	Pea	Control: nil-crop treatment used	844	50.0968	20.5548	3.41935	0.858065	3	3	mg N kg-1 soil	chloroform	0.89086	0.0021338	Multi	Supporting	MBN	Soil activity
795	405	405	1	LCC	Basak et al., 2017	88.4833	22.9667	NPKG: NPK+ green manuring (dhaincha)	NPK: inorganic fertilizer	848	63.9	51.9	3.52725	2.8117	3	3	mg NH4-N kg-1	chloroform	0.208001	0.00199399	Multi	Supporting	MBN	Soil activity
796	566	566	1	LCC	Gao et al., 2020	112.481	29.2175	MV: milk vetch as green manure and no chemical fertiliser	Ctrl: winter fallow and no chemical fertiliser	1287	77.33	52.33	4.26858	2.835	3	3	mg N kg-1 soil	chloroform	0.390512	0.00199399	Multi	Supporting	MBN	Soil activity
797	566	566	2	LCC		112.481	29.2175	MF40: milk vetch combined with 40% chemical fertiliser	CF: winter fallow and 100% chemical fertiliser	1288	69.55	54.6	3.83913	2.95798	3	3	mg N kg-1 soil	chloroform	0.242012	0.00199399	Multi	Supporting	MBN	Soil activity
798	566	566	3	LCC		112.481	29.2175	MF60: milk vetch combined with 60% chemical fertiliser	CF: winter fallow and 100% chemical fertiliser	1288	57.39	54.6	3.1679	2.95798	3	3	mg N kg-1 soil	chloroform	0.0498362	0.00199399	Multi	Supporting	MBN	Soil activity
799	566	566	4	LCC		112.481	29.2175	MF80: milk vetch combined with 80% chemical fertiliser	CF: winter fallow and 100% chemical fertiliser	1288	59.61	54.6	3.29044	2.95798	3	3	mg N kg-1 soil	chloroform	0.0877895	0.00199399	Multi	Supporting	MBN	Soil activity
800	566	566	5	LCC		112.481	29.2175	MF100: milk vetch combined with 100% chemical fertiliser	CF: winter fallow and 100% chemical fertiliser	1288	75.74	54.6	4.18081	2.95798	3	3	mg N kg-1 soil	chloroform	0.327273	0.00199399	Multi	Supporting	MBN	Soil activity
801	566	566	6	LCC		112.481	29.2175	MV: milk vetch as green manure and no chemical fertiliser	Ctrl: winter fallow and no chemical fertiliser	1289	51.2	36.55	2.82622	1.98011	3	3	mg N kg-1 soil	chloroform	0.337058	0.00199399	Multi	Supporting	MBN	Soil activity
802	566	566	7	LCC		112.481	29.2175	MF40: milk vetch combined with 40% chemical fertiliser	CF: winter fallow and 100% chemical fertiliser	1290	41.25	48.65	2.27698	2.63563	3	3	mg N kg-1 soil	chloroform	-0.165001	0.00199399	Multi	Supporting	MBN	Soil activity
803	566	566	8	LCC		112.481	29.2175	MF60: milk vetch combined with 60% chemical fertiliser	CF: winter fallow and 100% chemical fertiliser	1290	30.25	48.65	1.66979	2.63563	3	3	mg N kg-1 soil	chloroform	-0.475156	0.00199399	Multi	Supporting	MBN	Soil activity
804	566	566	9	LCC		112.481	29.2175	MF80: milk vetch combined with 80% chemical fertiliser	CF: winter fallow and 100% chemical fertiliser	1290	36.21	48.65	1.99877	2.63563	3	3	mg N kg-1 soil	chloroform	-0.295316	0.00199399	Multi	Supporting	MBN	Soil activity
805	566	566	10	LCC		112.481	29.2175	MF100: milk vetch combined with 100% chemical fertiliser	CF: winter fallow and 100% chemical fertiliser	1290	39.77	48.65	2.19529	2.63563	3	3	mg N kg-1 soil	chloroform	-0.201539	0.00199399	Multi	Supporting	MBN	Soil activity
806	583	583	1	LCC	Muchanga et al., 2020	141.333	43.0667	HVI: hairy vetch incorporation	BARE-F: bare plots, no cover crop with N fertilization	1369	28.785	16.397	3.401	0.486	3	3	mg N kg-1 soil	chloroform	0.562756	0.00494612	Multi	Supporting	MBN	Soil activity
807	583	583	2	LCC		141.333	43.0667	HVM: hairy vetch mulch	BARE-F: bare plots, no cover crop with N fertilization	1369	20.648	16.397	0.364	0.486	3	3	mg N kg-1 soil	chloroform	0.23052	0.000396427	Multi	Supporting	MBN	Soil activity
808	583	583	3	LCC		141.333	43.0667	HVI: HV incorporation	BARE-F: bare plots without N fertilization	1370	14.1	11.2	0.778313	0.606764	3	3	mg N kg-1 soil	chloroform	0.230261	0.00199399	Multi	Supporting	MBN	Soil activity
809	583	583	4	LCC		141.333	43.0667	HVM: HV mulch	BARE-F: bare plots without N fertilization	1370	21.4	11.2	1.18127	0.606764	3	3	mg N kg-1 soil	chloroform	0.647477	0.00199399	Multi	Supporting	MBN	Soil activity
810	639	639	1	LCC	Hu et al., 2021	-88.8139	35.6145	V: hairy vetch [Vicia villosa Roth]	NC: no cover crop	1564	33.33	25.74	1.8398	1.39447	4	4	mg N kg-1 soil	chloroform	0.258412	0.00149549	Multi	Supporting	MBN	Soil activity
811	649	649	1	LCC	Li et al., 2021	-88.8465	35.6231	no-till+hairy vetch (Vicia villosa Roth)	no-till+bare fallow	1604	32.857	25.714	2.572	2.857	4	4	mg N kg-1 soil	chloroform	0.245129	0.00461806	Multi	Supporting	MBN	Soil activity
812	649	649	2	LCC		-88.8465	35.6231	Disk-till+hairy vetch (Vicia villosa Roth)	Disk-till+bare fallow	1605	34	23.143	4.286	2.571	4	4	mg N kg-1 soil	chloroform	0.384668	0.00705806	Multi	Supporting	MBN	Soil activity
813	712	712	1	LCC	Qiu et al., 2022	107.45	35.12	GM: soybean	CK: control	1821	26.279	19.302	1.861	1.396	4	4	mg N kg-1 soil	chloroform	0.308561	0.00256146	Multi	Supporting	MBN	Soil activity
814	712	712	2	LCC		107.45	35.12	SR plus GM (SR + GM): straw mulch and incorporation (SR)	CK: control	1821	27.442	19.302	1.86	1.396	4	4	mg N kg-1 soil	chloroform	0.351866	0.0024562	Multi	Supporting	MBN	Soil activity
815	712	712	3	LCC		107.45	35.12	GM: soybean	CK: control	1822	49.07	39.302	2.558	2.558	4	4	mg N kg-1 soil	chloroform	0.221972	0.00173841	Multi	Supporting	MBN	Soil activity
816	712	712	4	LCC		107.45	35.12	SR plus GM (SR + GM): straw mulch and incorporation (SR)	CK: control	1822	54.651	39.302	2.093	2.558	4	4	mg N kg-1 soil	chloroform	0.329692	0.00142571	Multi	Supporting	MBN	Soil activity
817	779	779	1	LCC	Xue WF et al., 2019	121.105	32.3229	Astragalus sinicus L.	Control: no cover crops	1901	26.1099	41.9982	3.62046	1.76443	3	3	mg N kg-1 soil	chloroform	-0.475311	0.00699741	Multi	Supporting	MBN	Soil activity
818	779	779	2	LCC		121.105	32.3229	Vicia sativa L.	Control: no cover crops	1901	40.2975	41.9982	3.86704	1.76443	3	3	mg N kg-1 soil	chloroform	-0.0413369	0.00365792	Multi	Supporting	MBN	Soil activity
819	779	779	3	LCC		121.105	32.3229	Melilotus officinalis (L.) Pall.	Control: no cover crops	1901	26.9711	41.9982	4.03514	1.76443	3	3	mg N kg-1 soil	chloroform	-0.442859	0.00804933	Multi	Supporting	MBN	Soil activity
820	779	779	4	LCC		121.105	32.3229	Vicia villosa Roth var.	Control: no cover crops	1901	25.5744	41.9982	3.11376	1.76443	3	3	mg N kg-1 soil	chloroform	-0.496033	0.00552958	Multi	Supporting	MBN	Soil activity
821	779	779	5	LCC		121.105	32.3229	Trifolium repens L.	Control: no cover crops	1901	49.5568	41.9982	4.99319	1.76443	3	3	mg N kg-1 soil	chloroform	0.165493	0.00397233	Multi	Supporting	MBN	Soil activity
822	779	779	6	LCC		121.105	32.3229	Medicago sativa L. cv.1	Control: no cover crops	1901	52.2626	41.9982	5.99386	1.76443	3	3	mg N kg-1 soil	chloroform	0.218656	0.00497273	Multi	Supporting	MBN	Soil activity
823	779	779	7	LCC		121.105	32.3229	Medicago sativa L. cv.2	Control: no cover crops	1901	65.7944	41.9982	8.9249	1.76443	3	3	mg N kg-1 soil	chloroform	0.448908	0.00672184	Multi	Supporting	MBN	Soil activity
824	779	779	8	LCC		121.105	32.3229	Medicago sativa L. cv.3	Control: no cover crops	1901	32.5925	41.9982	1.92274	1.76443	3	3	mg N kg-1 soil	chloroform	-0.253544	0.00174841	Multi	Supporting	MBN	Soil activity
825	780	780	1	LCC	Zhang YH	121.105	32.322	Chinese milk vetch+60%NPK	100%NPK	1944	19.55	26.26	2.81	3.45	4	4	mg N kg-1 soil	chloroform	-0.295072	0.00947995	Multi	Supporting	MBN	Soil activity
826	780	780	2	LCC		121.105	32.322	Chinese milk vetch+vermicompost+60%NPK	100%NPK	1944	15.78	26.26	3.26	3.45	4	4	mg N kg-1 soil	chloroform	-0.509304	0.014985	Multi	Supporting	MBN	Soil activity
827	806	806	1	LCC	Wang, Y. J. et al., 2020	109.933	35.35	WC-4: white clover, 4 years	Clean tillage	2020	6.46	11.91	0.86	0.23	6	6	mg N kg-1 soil	chloroform	-0.611749	0.00301595	Multi	Supporting	MBN	Soil activity
828	806	806	2	LCC	Wang, Y. J. et al., 2020	109.933	35.35	WC-8: white clover, 8 years	Clean tillage	2020	7.57	11.91	0.95	0.23	6	6	mg N kg-1 soil	chloroform	-0.453185	0.002687	Multi	Supporting	MBN	Soil activity
829	806	806	3	LCC	Wang, Y. J. et al., 2020	109.933	35.35	WC-13: white clover, 13 years	Clean tillage	2020	7.45	11.91	0.5	0.23	6	6	mg N kg-1 soil	chloroform	-0.469164	0.000812873	Multi	Supporting	MBN	Soil activity
830	807	807	1	LCC	Wang, W. et al., 2020	109.717	38.3833	AC: alfalfa	CK: bare land	2034	71.8286	40.1143	4.9714	4.4571	3	3	mg N kg-1 soil	chloroform	0.58255	0.00571191	Multi	Supporting	MBN	Soil activity
831	807	807	2	LCC	Wang, W. et al., 2020	109.717	38.3833	SC: sweetclover	CK: bare land	2034	61.2	40.1143	7.0286	4.4571	3	3	mg N kg-1 soil	chloroform	0.422414	0.00851171	Multi	Supporting	MBN	Soil activity
832	809	809	1	LCC	Mbuthia, L. W. et al. 2015	-88.8465	35.623	hairy vetch: Vicia villosa	No cover	2044	99.31	78.03	22.16	15.22	4	4	mg N kg-1 soil	chloroform	0.241153	0.0219593	Multi	Supporting	MBN	Soil activity
833	810	810	1	LCC	Leite, H. M. F. et al., 2021	-48.4296	-22.8243	Sunn hemp	Control: bare fallow	2057	9.3	8.44	0.513356	0.45724	4	4	mg N kg-1 soil	chloroform	0.0970321	0.00149549	Multi	Supporting	MBN	Soil activity
834	814	814	1	LCC	Wang, Y. et al., 2020	109.933	35.35	WC: white clover cover	CT: conventional tillage	2095	7.45	11.91	0.51	0.23	3	3	mg N kg-1 soil	chloroform	-0.469164	0.0016864	Multi	Supporting	MBN	Soil activity
835	905	905	1	LCC	Yang, J. et al., 2019	-109.5	35.35	AW: White clover (Trifolium repens)	CT, as a control treatment	2188	49.0809	28.6765	1.7647	1.2132	3	3	mg kg-1	chloroform	0.537392	0.00102753	Multi	Supporting	MBN	Soil activity
836	905	905	2	LCC	Yang, J. et al., 2019	-109.5	35.35	AC: Crown vetch (Coronilla varia L.)	CT, as a control treatment	2188	37.7206	28.6765	1.6544	1.2132	3	3	mg kg-1	chloroform	0.274128	0.00123782	Multi	Supporting	MBN	Soil activity
837	905	905	3	LCC	Yang, J. et al., 2019	-109.5	35.35	AH: bird’s foot trefoil (Lotus corniculatus L.)	CT, as a control treatment	2188	41.0294	28.6765	1.9853	1.2132	3	3	mg kg-1	chloroform	0.358211	0.00137705	Multi	Supporting	MBN	Soil activity
838	908	908	1	LCC	Che, T. et al., 2022	117.167	39.35	HV, legume hairy vetch (V. villosa Roth, Fabaceae)	CK, winter fallow	2210	21.2541	11.6172	0.9901	1.4521	3	3	mg kg-1	chloroform	0.604063	0.00593133	Multi	Supporting	MBN	Soil activity
839	917	917	1	LCC	Hu, Y. et al., 2023	119.148	30.0506	CMV: Chinese milk vetch	NC: no cover crop	2253	71.66	46.38	17.13	8.51	3	3		chloroform	0.435064	0.0302697	Multi	Supporting	MBN	Soil activity
840	919	919	1	LCC	Ferreira Leite, H. M. et al., 2021	-48.4296	-22.8243	Sunn hemp	Fallow	2274	9.3	8.44	0.513356	0.45724	4	4	mg kg-1	chloroform	0.0970321	0.00149549	Multi	Supporting	MBN	Soil activity
841	956	956	1	LCC	Guo, L. et al., 2024	119.45	32.05	HV: living hairy vetch mulch	BF: black ground fabric mulch	2596	17.37	18.73	1.91	0.73	3	3	mg kg-1	chloroform	-0.0753819	0.00453673	Multi	Supporting	MBN	Soil activity
842	964	964	1	LCC	Wang, T. et al., 2022	118.733	31.7167	TI1: tea plant and summer green manure (soybean) intercropping	TM: tea plant monoculture	2657.3	21.7627	12.8136	1.322	2.8474	4	4	mg kg-1	chloroform	0.52969	0.0132676	Multi	Supporting	MBN	Soil activity
843	965	965	1	LCC	Liang, H. et al., 2023	103.113	25.1864	SV: tobacco–smooth vetch rotation	F: tobacco–winter fallow	2657.4	4.23	5.91	0.48	0.71	3	3	mg kg-1	chloroform	-0.334444	0.00910304	Multi	Supporting	MBN	Soil activity
844	966	966	1	LCC	Wang, F. et al., 2022	107.938	26.3922	CFMV1 (chemical fertilizers + 11,250 kg ha−1 CMV)	CF (chemical fertilizers)	2659.1	12.46	5.3	0.83	0.47	3	3	mg kg-1	chloroform	0.854817	0.00410044	Multi	Supporting	MBN	Soil activity
845	966	966	2	LCC	Wang, F. et al., 2022	107.938	26.3922	CFMV2 (chemical fertilizers + 22,500 kg ha−1 CMV)	CF (chemical fertilizers)	2659.1	13.34	5.3	2.56	0.47	3	3	mg kg-1	chloroform	0.92306	0.0148971	Multi	Supporting	MBN	Soil activity
846	966	966	3	LCC	Wang, F. et al., 2022	107.938	26.3922	CFMV3 (chemical fertilizers + 45,000 kg ha−1 CMV)	CF (chemical fertilizers)	2659.1	7.8	5.3	2.44	0.47	3	3	mg kg-1	chloroform	0.386417	0.0352402	Multi	Supporting	MBN	Soil activity
847	978	978	1	LCC	Tang, H. et al., 2023	116.818	28.2231	MRN1: Chinese milk vetch+120N	CK: 120N	2760	112.67	137.62	6.21933	7.45562	3	3	mg kg-1	chloroform	-0.200033	0.00199399	Multi	Supporting	MBN	Soil activity
848	978	978	2	LCC	Tang, H. et al., 2023	116.818	28.2231	MRN2: Chinese milk vetch+105N	CK: 120N	2760	133.7	137.62	7.38018	7.45562	3	3	mg kg-1	chloroform	-0.0288978	0.00199399	Multi	Supporting	MBN	Soil activity
849	978	978	3	LCC	Tang, H. et al., 2023	116.818	28.2231	MRN3: Chinese milk vetch+90N	CK: 120N	2760	123.71	137.62	6.82873	7.45562	3	3	mg kg-1	chloroform	-0.106556	0.00199399	Multi	Supporting	MBN	Soil activity
850	986	986	1	LCC	Li, J. et al., 2023	116.299	28.5939	M1, NPK plus milk vetch manure in early rice	NPK, mineral NPK fertilizer	2823	34.3935	31.3747	2.372	2.3719	3	3	mg kg-1	chloroform	0.0918658	0.00349054	Multi	Supporting	MBN	Soil activity
851	986	986	2	LCC	Li, J. et al., 2023	116.299	28.5939	M2, M1 plus farmyard manure in late rice and rice straw incorporation during milk vetch	NPK, mineral NPK fertilizer	2823	38.4906	31.3747	3.5579	2.3719	3	3	mg kg-1	chloroform	0.204412	0.00475319	Multi	Supporting	MBN	Soil activity
852	998	998	1	LCC	Ma, Q. et al., 2020	116.85	28.22	Vb: 15 chinese milk vetch	NSV	2910	48.24	30.55	12.76	12.14	3	3	mg kg-1	chloroform	0.456824	0.0759593	Multi	Supporting	MBN	Soil activity
853	998	998	2	LCC	Ma, Q. et al., 2020	116.85	28.22	Vc: 30 chinese milk vetch	NSV	2910	46.63	30.55	7.37	12.14	3	3	mg kg-1	chloroform	0.422879	0.0609642	Multi	Supporting	MBN	Soil activity
854	998	998	3	LCC	Ma, Q. et al., 2020	116.85	28.22	SVb: Straw+15 chinese milk vetch	NSV	2910	54.67	30.55	2.79	12.14	3	3	mg kg-1	chloroform	0.58195	0.0535054	Multi	Supporting	MBN	Soil activity
855	998	998	4	LCC	Ma, Q. et al., 2020	116.85	28.22	SVc: Straw+30 chinese milk vetch	NSV	2910	40.2	30.55	7.37	12.14	3	3	mg kg-1	chloroform	0.274502	0.063841	Multi	Supporting	MBN	Soil activity
856	999	999	1	LCC	Liu, C. Y. et al., 2022	109.933	35.35	TR: Trifolium repens treatment	CT: clear tillage treatment	2922	12.8	13.15	1.39	2.3	6	6	mg kg-1	chloroform	-0.0269766	0.00706406	Multi	Supporting	MBN	Soil activity
857	1001	1001	1	LCC	Zhang, X. et al., 2017	111.876	26.7617	MVrice-rice-Chinese milk vetch	WF: rice-rice-winter fallow	2953	35.7143	35.7243	5	11.4286	3	3	mg kg-1	chloroform	-0.000279961	0.0406477	Multi	Supporting	MBN	Soil activity
858	1011	1011	1	LCC	Dong, N. et al., 2021	117.55	40.1	HV and disk: hairy vetch+disk	NGM: no green manure	2995	94.6429	38.9286	6.7857	1.7857	3	3	mg kg-1	chloroform	0.888382	0.00241492	Multi	Supporting	MBN	Soil activity
859	1011	1011	2	LCC	Dong, N. et al., 2021	117.55	40.1	HV and flail: hairy vetch+flail	NGM: no green manure	2995	102.143	38.9286	6.4285	1.7857	3	3	mg kg-1	chloroform	0.964644	0.00202172	Multi	Supporting	MBN	Soil activity
860	255	255	1	LCC	Sapkota et al., 2012	10.3167	43.6667	VV: V. villosa (Vicia villosa Roth)	C: no cover crops	459	4.07	3.99	0.414543	0.784487	4	4	ug CO2-C g-1 soil h-1	GC	0.0198518	0.0122577	Multi	Supporting	BRE	Soil activity
861	294	294	1	LCC	Balota et al., 2014	-52.6833	-26.1167	Blue lupin-CT	Fallow-CT: no cover crop; conventional (plow) tillage	574	8.5325	7.465	0.869064	1.46772	3	3	mg CO2-C g-1 soil day-1	GC	0.133657	0.0163436	Multi	Supporting	BRE	Soil activity
862	294	294	2	LCC		-52.6833	-26.1167	Hairy vetch-CT	Fallow-CT: no cover crop; conventional (plow) tillage	574	8.3935	7.465	0.854906	1.46772	3	3	mg CO2-C g-1 soil day-1	GC	0.117232	0.0163436	Multi	Supporting	BRE	Soil activity
863	294	294	3	LCC		-52.6833	-26.1167	Blue lupin-NT	Fallow-NT: no cover crop; no-tillage	575	7.922	9.099	0.806882	1.78898	3	3	mg CO2-C g-1 soil day-1	GC	-0.138521	0.0163436	Multi	Supporting	BRE	Soil activity
864	294	294	4	LCC		-52.6833	-26.1167	Hairy vetch-NT	Fallow-NT: no cover crop; no-tillage	575	7.3945	9.099	0.753155	1.78898	3	3	mg CO2-C g-1 soil day-1	GC	-0.207428	0.0163436	Multi	Supporting	BRE	Soil activity
865	303	303	1	LCC	JaiPaul et al., 2014	80.9739	26.8903	Residue removed+green manuring (Sesbania aculeata)	Residue removed	594	1.57	1.5	0.15991	0.29492	5	5	ug CO2-C g-1 soil h-1	Alkali	0.0456105	0.00980618	Multi	Supporting	BRE	Soil activity
866	303	303	2	LCC		80.9739	26.8903	Residue incorporated+green manuring	Residue incorporated	595	1.75	1.67	0.178243	0.328344	5	5	ug CO2-C g-1 soil h-1	Alkali	0.0467922	0.00980618	Multi	Supporting	BRE	Soil activity
867	373	373	1	LCC	Fernandez et al., 2016	-93.1435	44.6402	HV: hairy vetch	NC: no-amendment control	744	2.636	2.829	0.268486	0.556219	4	4	ng CO2-C g-1 soil h-1	GC	-0.0706607	0.0122577	Multi	Supporting	BRE	Soil activity
868	405	405	1	LCC	Basak et al., 2017	88.4833	22.9667	NPKG: NPK+ green manuring (dhaincha)	NPK: inorganic fertilizer	849	7.4789	5.742	0.761751	1.12895	3	3	mg CO2-C g-1 soil d-1	GC	0.264278	0.0163436	Multi	Supporting	BRE	Soil activity
869	561	561	1	LCC	Demir et al., 2020	35.27	38.22	TR: Trifolium repens L.	C: without cover crops	1257	5.8	2.3	0.59075	0.452211	4	4	mg CO2 100 g-1 d-1	GC	0.924949	0.0122577	Multi	Supporting	BRE	Soil activity
870	561	561	2	LCC		35.27	38.22	VV: Vicia villosa	C: without cover crops	1257	6	2.3	0.61112	0.452211	4	4	mg CO2 100 g-1 d-1	GC	0.95885	0.0122577	Multi	Supporting	BRE	Soil activity
871	561	561	3	LCC		35.27	38.22	TM: Trifolium meneghinianum	C: without cover crops	1257	5.7	2.3	0.580564	0.452211	4	4	mg CO2 100 g-1 d-1	GC	0.907557	0.0122577	Multi	Supporting	BRE	Soil activity
872	561	561	4	LCC	Demir et al., 2020	35.27	38.22	TR: Trifolium repens L.	C: without cover crops	1258	9.7	3.4	0.987978	0.668485	4	4	mg CO2 100 g-1 d-1	GC	1.04835	0.0122577	Multi	Supporting	BRE	Soil activity
873	561	561	5	LCC		35.27	38.22	VV: Vicia villosa	C: without cover crops	1258	9.8	3.4	0.998163	0.668485	4	4	mg CO2 100 g-1 d-1	GC	1.05861	0.0122577	Multi	Supporting	BRE	Soil activity
874	561	561	6	LCC		35.27	38.22	TM: Trifolium meneghinianum	C: without cover crops	1258	8.6	3.4	0.875939	0.668485	4	4	mg CO2 100 g-1 d-1	GC	0.927987	0.0122577	Multi	Supporting	BRE	Soil activity
875	585	585	1	LCC	Nima et al., 2020	75.8667	30.9333	CS1: Green manuring (GM)-basmati rice-wheat	CS3: Soybean-wheat	1385	22.3	18.8	2.27133	3.69633	2	2	g kg-1 soil	Alkali	0.17073	0.0245155	Multi	Supporting	BRE	Soil activity
876	585	585	2	LCC		75.8667	30.9333	CS2: Sunnhemp (GM)-basmati rice- chickpea	CS3: Soybean-wheat	1385	20.8	18.8	2.11855	3.69633	2	2	g kg-1 soil	Alkali	0.101096	0.0245155	Multi	Supporting	BRE	Soil activity
877	780	780	1	LCC	Zhang YH	121.105	32.322	Chinese milk vetch+60%NPK	100%NPK	1945	0.59	0.48	0.05	0.05	4	4	mg CO2-C g-1 h-1	GC	0.206336	0.00450813	Multi	Supporting	BRE	Soil activity
878	780	780	2	LCC		121.105	32.322	Chinese milk vetch+vermicompost+60%NPK	100%NPK	1945	0.45	0.48	0.06	0.05	4	4	mg CO2-C g-1 h-1	GC	-0.0645385	0.00715712	Multi	Supporting	BRE	Soil activity
879	809	809	1	LCC	Mbuthia, L. W. et al. 2015	-88.8465	35.623	hairy vetch: Vicia villosa	No cover	2045	6.24	4.45	1.04	1.03	4	4	umol g-1 soil d-1	Infrared	0.338076	0.020338	Multi	Supporting	BRE	Soil activity
880	810	810	1	LCC	Leite, H. M. F. et al., 2021	-48.4296	-22.8243	Sunn hemp	Control: bare fallow	2058	2.32	2.36	0.2363	0.464007	4	4	mg CO2 kg-1 d-1	GC	-0.0170944	0.0122577	Multi	Supporting	BRE	Soil activity
881	907	907	1	LCC	Finney, D. M. et al., 2017	-77.9167	40.7167	SH, sunn hemp	Follow	2201	9.98	11.14	2.05	3.39	8	8	nmol g–1	Infrared	-0.109959	0.0168497	Multi	Supporting	BRE	Soil activity
882	907	907	2	LCC	Finney, D. M. et al., 2017	-77.9167	40.7167	SB, soybean	Follow	2201	9.44	11.14	1.77	3.39	8	8	nmol g–1	Infrared	-0.165586	0.01597	Multi	Supporting	BRE	Soil activity
883	907	907	3	LCC	Finney, D. M. et al., 2017	-77.9167	40.7167	RC, red clover	Follow	2201	11.5	11.14	1.63	3.39	8	8	nmol g–1	Infrared	0.0318048	0.0140867	Multi	Supporting	BRE	Soil activity
884	907	907	4	LCC	Finney, D. M. et al., 2017	-77.9167	40.7167	HV, hairy vetch	Follow	2201	17.06	11.14	2.13	3.39	8	8	nmol g–1	Infrared	0.426194	0.013524	Multi	Supporting	BRE	Soil activity
885	919	919	1	LCC	Ferreira Leite, H. M. et al., 2021	-48.4296	-22.8243	Sunn hemp	Fallow	2275	2.32	2.36	0.2363	0.464007	4	4	mg CO2 kg−1 d−1	GC	-0.0170944	0.0122577	Multi	Supporting	BRE	Soil activity
886	926	926	1	LCC	Fernandez, A. Z. 2015	-93.04	44.65	HV, hairy vetch	NC, no-amendment control	2334	2.7044	2.8302	0.275452	0.556455	4	4	ng CO2-C/hr/g dry soil	Alkali	-0.0454673	0.0122577	Multi	Supporting	BRE	Soil activity
887	928	928	1	LCC	de Lima, S. F. et al., 2021	-52.6008	-18.9275	Crotalaria ochroleuca	Fallow	2342	1.232	1.1917	0.125483	0.234304	4	4	C-CO2 g soil-1	Alkali	0.033258	0.0122577	Multi	Supporting	BRE	Soil activity
888	933	933	1	LCC	Sullivan, C. S. & Kleber, M. 2024	-121.15	44.6667	Austrian winter pea	Fallow control	2382	75	47	4.5	9	3	3	μg CO2-C/g dry soil/day	GC	0.467341	0.0134227	Multi	Supporting	BRE	Soil activity
889	933	933	2	LCC	Sullivan, C. S. & Kleber, M. 2024	-121.15	44.6667	Horizon spring pea	Fallow control	2382	60	47	1	9	3	3	μg CO2-C/g dry soil/day	GC	0.244197	0.0123153	Multi	Supporting	BRE	Soil activity
890	933	933	3	LCC	Sullivan, C. S. & Kleber, M. 2024	-121.15	44.6667	Berseem clover	Fallow control	2382	67	47	7.5	9	3	3	μg CO2-C/g dry soil/day	GC	0.354545	0.0163996	Multi	Supporting	BRE	Soil activity
891	933	933	4	LCC	Sullivan, C. S. & Kleber, M. 2024	-121.15	44.6667	Hairy vetch	Fallow control	2382	86	47	10	9	3	3	μg CO2-C/g dry soil/day	GC	0.6042	0.0167297	Multi	Supporting	BRE	Soil activity
892	938	938	1	LCC	Khan, M. I. et al., 2018	128.433	36.8333	Hairy vetch	NPK	2420	119.355	89.8618	34.1014	21.6589	3	3	CO2 mg m-2 h-1	GC	0.283828	0.0465752	Multi	Supporting	BRE	Soil activity
893	940	940	1	LCC	García‐Orenes, F. et al., 2016	-0.804722	38.8233	OPL: organic pruning + legume cover crop	IF: inorganic fertilizer	2428	2.9	1	0.4	0.1	6	6	μgC–CO2 g-1 h-1	GC	1.06471	0.0048375	Multi	Supporting	BRE	Soil activity
894	950	950	5	LCC	Ferris, H. et al., 2004	-121.783	38.5333	-S+W-I:	-S-W-I	2524	12.1071	10.0438	2.6861	2.7251	4	4	ug g-1 soil h-1	Infrared	0.186837	0.0307095	Multi	Supporting	BRE	Soil activity
895	950	950	6	LCC	Ferris, H. et al., 2004	-121.783	38.5333	+S+W+I:	-S-W+I	2525	12.5742	10.3552	2.8419	2.764	4	4	ug g-1 soil h-1	Infrared	0.194158	0.0305816	Multi	Supporting	BRE	Soil activity
896	950	950	7	LCC	Ferris, H. et al., 2004	-121.783	38.5333	-S+W+I:	-S-W+I	2525	11.2506	10.3552	1.9076	2.764	4	4	ug g-1 soil h-1	Infrared	0.0829327	0.0249987	Multi	Supporting	BRE	Soil activity
897	980	980	1	LCC	Li, N. et al., 2014	126.633	47.4333	Alfa: alfalfa	NatF: natural fallow	2775	439.175	95.8763	37.1134	30.9278	4	4	mg C kg-1	Alkali	1.52184	0.0277999	Multi	Supporting	BRE	Soil activity
898	576	576	1	LCC	Khan et al., 2020	128.108	35.18	Hairy green manure (Hairy vetch; Vicia villosa Roth)	Control soil with no fertilization	1341	34.5968	14.7581	6.2903	5.5645	3	3	mg kg-1	pNPG	0.851969	0.0584074	Multi	Supporting	AG	Soil activity
899	779	779	1	LCC	Xue WF et al., 2019	121.105	32.3229	Astragalus sinicus L.	Control: no cover crops	1902	13.7347	27.0507	1.09499	2.79852	3	3	nmol g-1 h-1	pNPG	-0.677791	0.00568626	Multi	Supporting	AG	Soil activity
900	779	779	2	LCC		121.105	32.3229	Vicia sativa L.	Control: no cover crops	1902	18.4397	27.0507	4.00174	2.79852	3	3	nmol g-1 h-1	pNPG	-0.38321	0.0192665	Multi	Supporting	AG	Soil activity
901	779	779	3	LCC		121.105	32.3229	Melilotus officinalis (L.) Pall.	Control: no cover crops	1902	12.9439	27.0507	2.35756	2.79852	3	3	nmol g-1 h-1	pNPG	-0.737088	0.0146255	Multi	Supporting	AG	Soil activity
902	779	779	4	LCC		121.105	32.3229	Vicia villosa Roth var.	Control: no cover crops	1902	26.7087	27.0507	6.7972	2.79852	3	3	nmol g-1 h-1	pNPG	-0.0127262	0.0251567	Multi	Supporting	AG	Soil activity
903	779	779	5	LCC		121.105	32.3229	Trifolium repens L.	Control: no cover crops	1902	27.0215	27.0507	3.54701	2.79852	3	3	nmol g-1 h-1	pNPG	-0.00108338	0.00931125	Multi	Supporting	AG	Soil activity
904	779	779	6	LCC		121.105	32.3229	Medicago sativa L. cv.1	Control: no cover crops	1902	33.7058	27.0507	4.11438	2.79852	3	3	nmol g-1 h-1	pNPG	0.219954	0.00853443	Multi	Supporting	AG	Soil activity
905	779	779	7	LCC		121.105	32.3229	Medicago sativa L. cv.2	Control: no cover crops	1902	28.6729	27.0507	6.74347	2.79852	3	3	nmol g-1 h-1	pNPG	0.0582364	0.0220052	Multi	Supporting	AG	Soil activity
906	779	779	8	LCC		121.105	32.3229	Medicago sativa L. cv.3	Control: no cover crops	1902	21.4034	27.0507	6.07688	2.79852	3	3	nmol g-1 h-1	pNPG	-0.234166	0.0304381	Multi	Supporting	AG	Soil activity
907	780	780	1	LCC	Zhang YH	121.105	32.322	Chinese milk vetch+60%NPK	100%NPK	1946	13.2	12.11	2.85	2.18	4	4	nmol g-1 h-1	pNPG	0.0861853	0.0197557	Multi	Supporting	AG	Soil activity
908	780	780	2	LCC		121.105	32.322	Chinese milk vetch+vermicompost+60%NPK	100%NPK	1946	14.55	12.11	2.64	2.18	4	4	nmol g-1 h-1	pNPG	0.183559	0.0163319	Multi	Supporting	AG	Soil activity
909	960	960	1	LCC	Qian, X. et al., 2015	109.477	35.7983	White clover	No mulch	2628	33	26.5	2.9	1.6	3	3	mg g-1	pNPG	0.219363	0.00378937	Multi	Supporting	AG	Soil activity
910	960	960	2	LCC	Qian, X. et al., 2015	109.477	35.7983	Crown vetch	No mulch	2628	47.2	26.5	2.8	1.6	3	3	mg g-1	pNPG	0.577249	0.00238818	Multi	Supporting	AG	Soil activity
911	973	973	1	LCC	Zhou, G. et al., 2023	102.667	38.6167	GM: 45,000 kg green manure ha−1	CF: 375 kg N ha−1, urea 46% N	2718	54.6535	20.9901	6.3366	2.7723	3	3	nmol h-1 g-1	pNPG	0.956962	0.0102955	Multi	Supporting	AG	Soil activity
912	279	279	1	LCC	Mancinelli et al., 2013	12.0667	42.4167	Common vetch	Control	533	204.047	136.172	14.7555	8.0101	3	3	mg pNP g-1 h-1	pNPG	0.404433	0.00289651	Multi	Supporting	BG	Soil activity
913	279	279	2	LCC		12.0667	42.4167	Common vetch	Control	534	95.1777	75.2961	5.0761	3.8071	3	3	mg pNP g-1 h-1	pNPG	0.234317	0.00180029	Multi	Supporting	BG	Soil activity
914	307	307	1	LCC	Liang et al., 2014	-77.5816	35.2627	Austrian winter pea	No cover crop	618	854	807	23.4216	24.3773	3	3	nmol pNP g-1 h-1	pNPG	0.0566075	0.000554884	Multi	Supporting	BG	Soil activity
915	307	307	2	LCC		-77.5816	35.2627	Hairy vetch	No cover crop	618	849	807	23.2845	24.3773	3	3	nmol pNP g-1 h-1	pNPG	0.0507355	0.000554884	Multi	Supporting	BG	Soil activity
916	307	307	3	LCC		-77.5816	35.2627	Crimson clover	No cover crop	618	900	807	24.6832	24.3773	3	3	nmol pNP g-1 h-1	pNPG	0.109071	0.000554884	Multi	Supporting	BG	Soil activity
917	307	307	4	LCC	Liang et al., 2014	-77.5816	35.2627	Balansa clover	No cover crop	619	1379	1191	37.8201	35.9769	3	3	nmol pNP g-1 h-1	pNPG	0.146565	0.000554884	Multi	Supporting	BG	Soil activity
918	307	307	5	LCC		-77.9928	35.3849	Austrian winter pea	No cover crop	619	1332	1191	36.5311	35.9769	3	3	nmol pNP g-1 h-1	pNPG	0.111888	0.000554884	Multi	Supporting	BG	Soil activity
919	307	307	6	LCC		-77.9928	35.3849	Hairy vetch	No cover crop	619	1402	1191	38.4509	35.9769	3	3	nmol pNP g-1 h-1	pNPG	0.163106	0.000554884	Multi	Supporting	BG	Soil activity
920	346	346	1	LCC	Mukumbareza et al., 2015	27.8486	-32.7975	Vetch-F3: vetch	Weedy fallow-F3 (Non-fertilised vetch; Fertilised maize)	702	33.3333	20.381	1.66667	1.01905	3	3	µg pNP g-1 soil h-1	pNPG	0.491954	0.00166667	Multi	Supporting	BG	Soil activity
921	346	346	2	LCC		27.8486	-32.7975	Vetch-F4: vetch	Weedy fallow-F4 (Non-fertilised vetch; NOT-Fertilised maize)	703	32	18.2857	1.6	0.914285	3	3	µg pNP g-1 soil h-1	pNPG	0.559617	0.00166667	Multi	Supporting	BG	Soil activity
922	373	373	1	LCC	Fernandez et al., 2016	-93.1435	44.6402	HV: hairy vetch	NC: no-amendment control	745	16.89	17.81	0.463221	0.537992	4	4	mmol g-1 soil h-1	pNPG	-0.0530384	0.000416163	Multi	Supporting	BG	Soil activity
923	386	386	1	LCC	Mukumbareza et al., 2016	27.8486	-32.7975	100% vetch	Weedy fallow	801	34.9	25.25	0.957159	0.762734	3	3	µg pNP g-1 soil h-1	pNPG	0.323661	0.000554884	Multi	Supporting	BG	Soil activity
924	405	405	1	LCC	Basak et al., 2017	88.4833	22.9667	NPKG: NPK+ green manuring (dhaincha)	NPK: inorganic fertilizer	850	74	61.7	2.02951	1.86379	3	3	µg pNP g-1 soil h-1	pNPG	0.181781	0.000554884	Multi	Supporting	BG	Soil activity
925	463	463	1	LCC	Jain et al., 2018	70.4333	21.5167	Peanut–sesbania	Sole peanut	978	60.9942	58.7427	1.228	1.4327	3	3	µg pNP g-1 soil h-1	pNPG	0.0376119	0.000333395	Multi	Supporting	BG	Soil activity
926	463	463	2	LCC		70.4333	21.5167	Peanut–green gram	Sole peanut	978	72.4561	58.7427	2.0468	1.4327	3	3	µg pNP g-1 soil h-1	pNPG	0.209814	0.00046428	Multi	Supporting	BG	Soil activity
927	463	463	3	LCC		70.4333	21.5167	Peanut–CTW–sesbania	Peanut–CTW	979	62.6316	73.2749	2.0468	1.6374	3	3	µg pNP g-1 soil h-1	pNPG	-0.156948	0.000522442	Multi	Supporting	BG	Soil activity
928	463	463	4	LCC		70.4333	21.5167	Peanut–CTW–green gram	Peanut–CTW	979	74.5029	73.2749	2.0468	1.6374	3	3	µg pNP g-1 soil h-1	pNPG	0.0166199	0.000418032	Multi	Supporting	BG	Soil activity
929	463	463	5	LCC		70.4333	21.5167	Peanut–ZTW–sesbania	Peanut–ZTW	980	66.3158	68.5673	1.2281	1.8421	3	3	µg pNP g-1 soil h-1	pNPG	-0.0333876	0.000354904	Multi	Supporting	BG	Soil activity
930	463	463	6	LCC		70.4333	21.5167	Peanut–ZTW–green gram	Peanut–ZTW	980	69.1813	68.5673	1.2281	1.8421	3	3	µg pNP g-1 soil h-1	pNPG	0.00891485	0.00034563	Multi	Supporting	BG	Soil activity
931	463	463	7	LCC		70.4333	21.5167	Peanut+pigeonpea–sesbania	Peanut+pigeonpea	981	61.4035	60.3801	1.6374	1.8421	3	3	µg pNP g-1 soil h-1	pNPG	0.0168073	0.000547283	Multi	Supporting	BG	Soil activity
932	463	463	8	LCC		70.4333	21.5167	Peanut+pigeonpea–green gram	Peanut+pigeonpea	981	71.4327	60.3801	1.8422	1.8421	3	3	µg pNP g-1 soil h-1	pNPG	0.168096	0.00053195	Multi	Supporting	BG	Soil activity
933	469	469	1	LCC	Nevins et al., 2018	-86.9922	40.4711	HV: hairy vetch (Vicia villosa)	no cover crop controls	1006	2.713	2.266	0.223	0.415	3	3	μmole g-1 soil h-1	pNPG	0.180039	0.0134324	Multi	Supporting	BG	Soil activity
934	494	494	1	LCC	Zheng et al., 2018	109.933	35.35	GC.CK: crown vetch	C.CK	1046	50.18	38.66	4.62	2.28	3	3	nmol g-1 h-1	pNPG	0.260811	0.00398492	Multi	Supporting	BG	Soil activity
935	494	494	2	LCC	Zheng et al., 2018	109.933	35.35	GC.NPK: crown vetch	C.NCK	1047	58.21	44.92	1.84	2.86	3	3	nmol g-1 h-1	pNPG	0.259174	0.00168429	Multi	Supporting	BG	Soil activity
936	517	517	1	LCC	Li et al., 2019	111.876	26.7617	MV: Chinese milk vetch	CK: no organic amendment inputs	1110	121.116	100.279	11.07	16.93	3	3	nmol g-1 h-1	pNPG	0.188792	0.0122857	Multi	Supporting	BG	Soil activity
937	517	517	2	LCC		111.876	26.7617	SMV: early-season rice straw retention with application of Chinese milk vetch	S: earlyseason rice straw retention	1111	139.349	138.698	16.279	20.837	3	3	nmol g-1 h-1	pNPG	0.00468267	0.0120724	Multi	Supporting	BG	Soil activity
938	517	517	3	LCC		111.876	26.7617	DSMV: double season (early-season and late-season) rice straw retention and application of Chinese milk vetch	DS: early-season and late-season rice straw retention	1112	140	119.814	14.977	19.535	3	3	nmol g-1 h-1	pNPG	0.155702	0.012676	Multi	Supporting	BG	Soil activity
939	534	534	1	LCC	Saikia et al., 2019	75.8667	30.9333	PTRWS0+GM: PTR with green manure (Sesbania aculeata)	PTRWS0: Conventional till puddled transplanted rice	1197	17.4	9.2	0.477208	0.277907	4	4	µg pNP g-1 soil h-1	pNPG	0.637267	0.000416163	Multi	Supporting	BG	Soil activity
940	534	534	2	LCC		75.8667	30.9333	PTRWS25+GM: PTR with anchored wheat straw+green manure (Sesbania aculeata)	PTRWS25: PTR with anchored wheat straw	1198	19	10.6	0.521089	0.320197	4	4	µg pNP g-1 soil h-1	pNPG	0.583585	0.000416163	Multi	Supporting	BG	Soil activity
941	576	576	1	LCC	Khan et al., 2020	128.108	35.18	Hairy green manure (Hairy vetch; Vicia villosa Roth)	Control soil with no fertilization	1343	87.234	31.915	5.83	4.574	3	3	nmol g-1 h-1	pNPG	1.00552	0.00833553	Multi	Supporting	BG	Soil activity
942	584	584	1	LCC	Nevins et al., 2020	-86.822	40.347	Hairy Vetch	Control	1384	1.474	1.783	0.112	0.223	3	3	μmole g-1 soil h-1	pNPG	-0.190318	0.00713869	Multi	Supporting	BG	Soil activity
943	609	609	1	LCC	Anghinoni et al., 2021	-54.1469	-17.2059	C. Rotation: Soybean/Maize+Crotalaria	Soy/Maize	1480	115	65	3.15396	1.96347	4	4	µg pNP g-1 soil h-1	pNPG	0.570545	0.000416163	Multi	Supporting	BG	Soil activity
944	680	680	1	LCC	Sharma et al., 2021	75.8667	30.9333	PTRw0+GM: PTR with green manure (GM, Sesbania aculeata L.)	PTRw0: Conventional till puddled transplanted rice (PTR) with wheat straw removed (W0)	1704	11.3	7.3	0.309911	0.220513	3	3	µg pNP g-1 soil h-1	pNPG	0.436928	0.000554884	Multi	Supporting	BG	Soil activity
945	680	680	2	LCC		75.8667	30.9333	PTRw25+GM: PTR with anchored wheat straw + green manure	PTRw25: PTR with anchored wheat straw (W25)	1705	12.8	8.95	0.35105	0.270355	3	3	µg pNP g-1 soil h-1	pNPG	0.357792	0.000554884	Multi	Supporting	BG	Soil activity
946	694	694	1	LCC	Xu et al., 2021	117.067	31.1	F1M1: Chinese milk vetch (7,500 kg ha-1)	F0M0: no fertilizer	1765	4.1	3.52	0.112446	0.10633	4	4	µg pNP g-1 soil h-1	pNPG	0.152526	0.000416163	Multi	Supporting	BG	Soil activity
947	694	694	2	LCC		117.067	31.1	F1M2: Chinese milk vetch, 15,000 kg green manure ha-1	F0M0: no fertilizer	1765	5.13	3.52	0.140694	0.10633	4	4	µg pNP g-1 soil h-1	pNPG	0.376645	0.000416163	Multi	Supporting	BG	Soil activity
948	694	694	3	LCC		117.067	31.1	F1M3: Chinese milk vetch, 22,500 kg green manure ha-1	F0M0: no fertilizer	1765	4.89	3.52	0.134112	0.10633	4	4	µg pNP g-1 soil h-1	pNPG	0.328731	0.000416163	Multi	Supporting	BG	Soil activity
949	694	694	4	LCC		117.067	31.1	F1M4: Chinese milk vetch, 30,000 kg green manure ha-1	F0M0: no fertilizer	1765	4.87	3.52	0.133563	0.10633	4	4	µg pNP g-1 soil h-1	pNPG	0.324633	0.000416163	Multi	Supporting	BG	Soil activity
950	779	779	1	LCC	Xue WF et al., 2019	121.105	32.3229	Astragalus sinicus L.	Control: no cover crops	1903	32.0686	69.9099	3.05718	7.73331	3	3	nmol g-1 soil h-1	pNPG	-0.779329	0.00710824	Multi	Supporting	BG	Soil activity
951	779	779	2	LCC		121.105	32.3229	Vicia sativa L.	Control: no cover crops	1903	49.7108	69.9099	6.18986	7.73331	3	3	nmol g-1 soil h-1	pNPG	-0.340985	0.00924699	Multi	Supporting	BG	Soil activity
952	779	779	3	LCC		121.105	32.3229	Melilotus officinalis (L.) Pall.	Control: no cover crops	1903	32.1142	69.9099	5.32555	7.73331	3	3	nmol g-1 soil h-1	pNPG	-0.777909	0.0132455	Multi	Supporting	BG	Soil activity
953	779	779	4	LCC		121.105	32.3229	Vicia villosa Roth var.	Control: no cover crops	1903	67.4172	69.9099	7.99212	7.73331	3	3	nmol g-1 soil h-1	pNPG	-0.0363074	0.00876329	Multi	Supporting	BG	Soil activity
954	779	779	5	LCC		121.105	32.3229	Trifolium repens L.	Control: no cover crops	1903	58.5196	69.9099	1.99595	7.73331	3	3	nmol g-1 soil h-1	pNPG	-0.177846	0.00446657	Multi	Supporting	BG	Soil activity
955	779	779	6	LCC		121.105	32.3229	Medicago sativa L. cv.1	Control: no cover crops	1903	71.5489	69.9099	7.05543	7.73331	3	3	nmol g-1 soil h-1	pNPG	0.0231741	0.00732011	Multi	Supporting	BG	Soil activity
956	779	779	7	LCC		121.105	32.3229	Medicago sativa L. cv.2	Control: no cover crops	1903	80.256	69.9099	8.22079	7.73331	3	3	nmol g-1 soil h-1	pNPG	0.138015	0.00757624	Multi	Supporting	BG	Soil activity
957	779	779	8	LCC		121.105	32.3229	Medicago sativa L. cv.3	Control: no cover crops	1903	59.4599	69.9099	5.40924	7.73331	3	3	nmol g-1 soil h-1	pNPG	-0.161904	0.00683749	Multi	Supporting	BG	Soil activity
958	780	780	1	LCC	Zhang YH	121.105	32.322	Chinese milk vetch+60%NPK	100%NPK	1947	69.72	43.17	15.78	5.28	4	4	nmol g-1 soil h-1	pNPG	0.479341	0.0165465	Multi	Supporting	BG	Soil activity
959	780	780	2	LCC		121.105	32.322	Chinese milk vetch+vermicompost+60%NPK	100%NPK	1947	72.95	43.17	8.89	5.28	4	4	nmol g-1 soil h-1	pNPG	0.524628	0.00745249	Multi	Supporting	BG	Soil activity
960	803	803	1	LCC	Higo, M. et al., 2022	139.284	35.4914	RT + Hairy vetch	RT + Fallow	2003	11.3	3.7	1.1	0.1	3	3	mU g-1 soil	pNPG	1.11647	0.00340218	Multi	Supporting	BG	Soil activity
961	803	803	2	LCC	Higo, M. et al., 2022	139.284	35.4914	NT + Hairy vetch	NT + Fallow	2004	18.9	3.2	3.5	0.1	3	3	mU g-1 soil	pNPG	1.77601	0.0117567	Multi	Supporting	BG	Soil activity
962	806	806	1	LCC	Wang, Y. J. et al., 2020	109.933	35.35	WC-4: white clover, 4 years	Clean tillage	2021	94.5307	95.2427	4.65628	1.35393	6	6	nmol g-1 soil h-1	pNPG	-0.00750372	0.000438052	Multi	Supporting	BG	Soil activity
963	806	806	2	LCC	Wang, Y. J. et al., 2020	109.933	35.35	WC-8: white clover, 8 years	Clean tillage	2021	97.7023	95.2427	3.10413	1.35393	6	6	nmol g-1 soil h-1	pNPG	0.0254967	0.000201917	Multi	Supporting	BG	Soil activity
964	806	806	3	LCC	Wang, Y. J. et al., 2020	109.933	35.35	WC-13: white clover, 13 years	Clean tillage	2021	111.489	95.2427	3.3023	1.35393	6	6	nmol g-1 soil h-1	pNPG	0.157495	0.000179904	Multi	Supporting	BG	Soil activity
965	808	808	1	LCC	Thapa, V. R. et al., 2021	-103.2	34.5833	Pea	Fallow	2039	16.7	16.7	1.08	1.23	3	3	µg pNP g-1 soil h-1	pNPG	0	0.00320234	Multi	Supporting	BG	Soil activity
966	809	809	1	LCC	Mbuthia, L. W. et al. 2015	-88.8465	35.623	hairy vetch: Vicia villosa	No cover	2046	79.8046	71.8241	7.63844	7.92342	4	4	mg PNP g-1 soil h-1	pNPG	0.10536	0.00533277	Multi	Supporting	BG	Soil activity
967	814	814	1	LCC	Wang, Y. et al., 2020	109.933	35.35	WC: white clover cover	CT: conventional tillage	2096	111.377	95.1198	3.34536	1.3748	3	3	nmol g-1 soil h-1	pNPG	0.157785	0.000370359	Multi	Supporting	BG	Soil activity
968	917	917	1	LCC	Hu, Y. et al., 2023	119.148	30.0506	CMV: Chinese milk vetch	NC: no cover crop	2248	194.72	134.07	13.02	10.53	3	3		pNPG	0.373201	0.00354655	Multi	Supporting	BG	Soil activity
969	925	925	1	LCC	Zheng, W. et al., 2018	109.933	35.35	GC: crown vetch (Coronilla varia L.)	CT: conventional approach	2318	68.9489	61.2613	3.0031	3.2432	3	3	nmol h−1 g−1	pNPG	0.118217	0.00156659	Multi	Supporting	BG	Soil activity
970	926	926	1	LCC	Fernandez, A. Z. 2015	-93.04	44.65	HV, hairy vetch	NC, no-amendment control	2331	16.89	17.81	0.463221	0.537992	4	4	mmol g-1 dry soil h-1	pNPG	-0.0530384	0.000416163	Multi	Supporting	BG	Soil activity
971	929	929	1	LCC	Zheng, W. et al., 2018	109.933	35.35	GCCK: crown vetch (Coronilla varia L.) with no fertilizer	CCK: no cover crop with no fertilizer	2350	50.2655	38.2301	4.2478	2.8318	3	3		pNPG	0.273696	0.00420941	Multi	Supporting	BG	Soil activity
972	929	929	2	LCC	Zheng, W. et al., 2018	109.933	35.35	GCNPK: crown vetch (Coronilla varia L.) with chemical fertilizer	CNPK: no cover crop with chemical fertilizer	2351	58.0531	44.6018	2.1239	2.8318	3	3		pNPG	0.263584	0.00178986	Multi	Supporting	BG	Soil activity
973	940	940	1	LCC	García‐Orenes, F. et al., 2016	-0.804722	38.8233	OPL: organic pruning + legume cover crop	IF: inorganic fertilizer	2426	1.5	0.7	0.1	0.1	6	6	μmol PNPg-1 h-1	pNPG	0.76214	0.0041421	Multi	Supporting	BG	Soil activity
974	943	943	1	LCC	Li, T. et al., 2022	108.338	34.4472	Ms: alfalfa inter-planting	CK: clearing tillage (control)	2444	591.753	609.794	7.2165	9.02065	4	4	nmol g-1 h-1	pNPG	-0.0300323	9.18882e-05	Multi	Supporting	BG	Soil activity
975	952	952	1	LCC	Xu, J. et al., 2023	119.057	28.935	MG, Chinese milk vetch combined with mineral fertilizer	CF, fallow soil with mineral fertilizer	2543	14.1142	8.8112	0.3264	0.1632	3	3	ug g-1 soil 24 h-1	pNPG	0.471158	0.000292619	Multi	Supporting	BG	Soil activity
976	952	952	2	LCC	Xu, J. et al., 2023	119.057	28.935	MH, Chinese milk vetch combined with humic acid fertilizer	HAF, fallow soil with humic acid fertilizer	2544	18.4382	12.8089	0.3264	0.3263	3	3	ug g-1 soil 24 h-1	pNPG	0.364284	0.000320774	Multi	Supporting	BG	Soil activity
977	952	952	3	LCC	Xu, J. et al., 2023	119.057	28.935	MO, Chinese milk vetch combined with organic manure	OMF, fallow soil with organic manure	2545	15.6643	8.0769	1.3054	0.979	3	3	ug g-1 soil 24 h-1	pNPG	0.662376	0.00721224	Multi	Supporting	BG	Soil activity
978	973	973	1	LCC	Zhou, G. et al., 2023	102.667	38.6167	GM: 45,000 kg green manure ha−1	CF: 375 kg N ha−1, urea 46% N	2719	190.217	58.6957	27.1739	5.4347	3	3	nmol h-1 g-1	pNPG	1.1758	0.00966042	Multi	Supporting	BG	Soil activity
979	1011	1011	1	LCC	Dong, N. et al., 2021	117.55	40.1	HV and disk: hairy vetch+disk	NGM: no green manure	2996	82.7556	52.2667	5.6	1.8666	3	3	nmol g-1 h-1	pNPG	0.459532	0.00195151	Multi	Supporting	BG	Soil activity
980	1011	1011	2	LCC	Dong, N. et al., 2021	117.55	40.1	HV and flail: hairy vetch+flail	NGM: no green manure	2996	113.244	52.2667	6.8445	1.8666	3	3	nmol g-1 h-1	pNPG	0.773189	0.00164281	Multi	Supporting	BG	Soil activity
981	1012	1012	1	LCC	Ma, Z. et al., 2024	102.667	38.6167	GM: green manure (hair vetch (Vicia villosa Roth))	CK: no fertilizer	3005	53.3597	11.6206	2.8458	1.1857	3	3	nmol g-1 h-1	pNPG	1.52428	0.00441845	Multi	Supporting	BG	Soil activity
982	1016	1016	1	LCC	CalderÓN, F. J. 2016	-103.15	40.15	Pea	Fallow	3024	114.9	104.3	3.15122	3.15062	16	16	mg PNP g-1 soil h-1	pNPG	0.0967908	0.000104041	Multi	Supporting	BG	Soil activity
983	494	494	1	LCC	Zheng et al., 2018	109.933	35.35	GC.CK: crown vetch	C.CK	1048	13.06	11.61	0.7	1.36	3	3	nmol g-1 soil h-1	pNPG	0.117687	0.00553157	Multi	Supporting	CB	Soil activity
984	494	494	2	LCC	Zheng et al., 2018	109.933	35.35	GC.NPK: crown vetch	C.NCK	1049	14.57	12.41	0.83	1.44	3	3	nmol g-1 soil h-1	pNPG	0.160462	0.0055698	Multi	Supporting	CB	Soil activity
985	517	517	1	LCC	Li et al., 2019	111.876	26.7617	MV: Chinese milk vetch	CK: no organic amendment inputs	1113	27.33	18.643	5.973	2.352	3	3	nmol g-1 soil h-1	pNPG	0.382514	0.021227	Multi	Supporting	CB	Soil activity
986	517	517	2	LCC		111.876	26.7617	SMV: early-season rice straw retention with application of Chinese milk vetch	S: earlyseason rice straw retention	1114	29.864	38.552	7.059	1.81	3	3	nmol g-1 soil h-1	pNPG	-0.255354	0.0193586	Multi	Supporting	CB	Soil activity
987	517	517	3	LCC		111.876	26.7617	DSMV: double season (early-season and late-season) rice straw retention and application of Chinese milk vetch	DS: early-season and late-season rice straw retention	1115	36.199	29.864	2.715	2.353	3	3	nmol g-1 soil h-1	pNPG	0.192378	0.00394442	Multi	Supporting	CB	Soil activity
988	694	694	1	LCC	Xu et al., 2021	117.067	31.1	F1M1: Chinese milk vetch (7,500 kg ha-1)	F0M0: no fertilizer	1768	103.84	75.27	3.05142	2.06127	4	4	µg pNP g-1 soil h-1	pNPG	0.32177	0.000403365	Multi	Supporting	CB	Soil activity
989	694	694	2	LCC		117.067	31.1	F1M2: Chinese milk vetch, 15,000 kg green manure ha-1	F0M0: no fertilizer	1768	122.37	75.27	3.59593	2.06127	4	4	µg pNP g-1 soil h-1	pNPG	0.485968	0.000403365	Multi	Supporting	CB	Soil activity
990	694	694	3	LCC		117.067	31.1	F1M3: Chinese milk vetch, 22,500 kg green manure ha-1	F0M0: no fertilizer	1768	121.15	75.27	3.56008	2.06127	4	4	µg pNP g-1 soil h-1	pNPG	0.475948	0.000403365	Multi	Supporting	CB	Soil activity
991	694	694	4	LCC		117.067	31.1	F1M4: Chinese milk vetch, 30,000 kg green manure ha-1	F0M0: no fertilizer	1768	111.28	75.27	3.27005	2.06127	4	4	µg pNP g-1 soil h-1	pNPG	0.390968	0.000403365	Multi	Supporting	CB	Soil activity
992	779	779	1	LCC	Xue WF et al., 2019	121.105	32.3229	Astragalus sinicus L.	Control: no cover crops	1904	8.50343	17.9082	1.20777	1.83155	3	3	nmol g-1 soil h-1	pNPG	-0.74479	0.0102111	Multi	Supporting	CB	Soil activity
993	779	779	2	LCC		121.105	32.3229	Vicia sativa L.	Control: no cover crops	1904	12.3929	17.9082	3.10382	1.83155	3	3	nmol g-1 soil h-1	pNPG	-0.368132	0.0243952	Multi	Supporting	CB	Soil activity
994	779	779	3	LCC		121.105	32.3229	Melilotus officinalis (L.) Pall.	Control: no cover crops	1904	10.6625	17.9082	1.2135	1.83155	3	3	nmol g-1 soil h-1	pNPG	-0.518524	0.00780427	Multi	Supporting	CB	Soil activity
995	779	779	4	LCC		121.105	32.3229	Vicia villosa Roth var.	Control: no cover crops	1904	24.0984	17.9082	3.13577	1.83155	3	3	nmol g-1 soil h-1	pNPG	0.296884	0.00913075	Multi	Supporting	CB	Soil activity
996	779	779	5	LCC		121.105	32.3229	Trifolium repens L.	Control: no cover crops	1904	15.2456	17.9082	0.758508	1.83155	3	3	nmol g-1 soil h-1	pNPG	-0.160971	0.00431179	Multi	Supporting	CB	Soil activity
997	779	779	6	LCC		121.105	32.3229	Medicago sativa L. cv.1	Control: no cover crops	1904	22.454	17.9082	5.57777	1.83155	3	3	nmol g-1 soil h-1	pNPG	0.22621	0.0240556	Multi	Supporting	CB	Soil activity
998	779	779	7	LCC		121.105	32.3229	Medicago sativa L. cv.2	Control: no cover crops	1904	26.31	17.9082	3.443	1.83155	3	3	nmol g-1 soil h-1	pNPG	0.384691	0.00919502	Multi	Supporting	CB	Soil activity
999	779	779	8	LCC		121.105	32.3229	Medicago sativa L. cv.3	Control: no cover crops	1904	19.378	17.9082	3.28743	1.83155	3	3	nmol g-1 soil h-1	pNPG	0.0788789	0.0130801	Multi	Supporting	CB	Soil activity
1000	780	780	1	LCC	Zhang YH	121.105	32.322	Chinese milk vetch+60%NPK	100%NPK	1948	19.04	8.78	1.97	1.24	4	4	nmol g-1 soil h-1	pNPG	0.774066	0.00766281	Multi	Supporting	CB	Soil activity
1001	780	780	2	LCC		121.105	32.322	Chinese milk vetch+vermicompost+60%NPK	100%NPK	1948	16.34	8.78	1.73	1.24	4	4	nmol g-1 soil h-1	pNPG	0.62114	0.00778887	Multi	Supporting	CB	Soil activity
1002	806	806	1	LCC	Wang, Y. J. et al., 2020	109.933	35.35	WC-4: white clover, 4 years	Clean tillage	2022	24.3373	19.0361	0.81449	0.599337	6	6	nmol g-1 soil h-1	pNPG	0.245673	0.00035188	Multi	Supporting	CB	Soil activity
1003	806	806	2	LCC	Wang, Y. J. et al., 2020	109.933	35.35	WC-8: white clover, 8 years	Clean tillage	2022	26.2048	19.0361	0.829847	0.599337	6	6	nmol g-1 soil h-1	pNPG	0.319605	0.00033235	Multi	Supporting	CB	Soil activity
1004	806	806	3	LCC	Wang, Y. J. et al., 2020	109.933	35.35	WC-13: white clover, 13 years	Clean tillage	2022	28.4036	19.0361	0.568622	0.599337	6	6	nmol g-1 soil h-1	pNPG	0.400179	0.000232005	Multi	Supporting	CB	Soil activity
1005	814	814	1	LCC	Wang, Y. et al., 2020	109.933	35.35	WC: white clover cover	CT: conventional tillage	2097	28.3636	19	0.60301	0.579796	3	3	nmol g-1 soil h-1	pNPG	0.400668	0.000461063	Multi	Supporting	CB	Soil activity
1006	925	925	1	LCC	Zheng, W. et al., 2018	109.933	35.35	GC: crown vetch (Coronilla varia L.)	CT: conventional approach	2319	18.2883	15.8859	0.5405	0.2703	3	3	nmol h−1 g−1	pNPG	0.14083	0.000387659	Multi	Supporting	CB	Soil activity
1007	929	929	1	LCC	Zheng, W. et al., 2018	109.933	35.35	GCCK: crown vetch (Coronilla varia L.) with no fertilizer	CCK: no cover crop with no fertilizer	2352	13.1278	11.5419	0.7048	1.2334	3	3		pNPG	0.128748	0.00476734	Multi	Supporting	CB	Soil activity
1008	929	929	2	LCC	Zheng, W. et al., 2018	109.933	35.35	GCNPK: crown vetch (Coronilla varia L.) with chemical fertilizer	CNPK: no cover crop with chemical fertilizer	2353	14.5374	12.4229	0.8811	1.4097	3	3		pNPG	0.157183	0.00551675	Multi	Supporting	CB	Soil activity
1009	943	943	1	LCC	Li, T. et al., 2022	108.338	34.4472	Ms: alfalfa inter-planting	CK: clearing tillage (control)	2445	19.733	19.2233	1.31065	0.58255	4	4	nmol g-1 h-1	pNPG	0.0261693	0.00133247	Multi	Supporting	CB	Soil activity
1010	963	963	1	LCC	Bai, N. et al., 2022	121.306	31.3917	RB: rice–bean (green manure) rotation	RF: rice–fallow rotation	2646	604.712	630.89	13.089	23.5602	3	3	mg kg-1 h-1	pNPG	-0.0423794	0.000621036	Multi	Supporting	CB	Soil activity
1011	973	973	1	LCC	Zhou, G. et al., 2023	102.667	38.6167	GM: 45,000 kg green manure ha−1	CF: 375 kg N ha−1, urea 46% N	2720	54.1485	10.8297	8.3843	0.6987	3	3	nmol h-1 g-1	pNPG	1.60944	0.00937919	Multi	Supporting	CB	Soil activity
1012	1012	1012	1	LCC	Ma, Z. et al., 2024	102.667	38.6167	GM: green manure (hair vetch (Vicia villosa Roth))	CK: no fertilizer	3006	41.502	6.5217	4.3478	0.7906	3	3	nmol g-1 h-1	pNPG	1.85061	0.00855689	Multi	Supporting	CB	Soil activity
1013	494	494	1	LCC	Zheng et al., 2018	109.933	35.35	GC.CK: crown vetch	C.CK	1050	18.6	16.63	1.04	0.83	3	3	nmol g-1 soil h-1	pNPG	0.111953	0.00187245	Multi	Supporting	XYL	Soil activity
1014	494	494	2	LCC	Zheng et al., 2018	109.933	35.35	GC.NPK: crown vetch	C.NCK	1051	19.46	16.92	2.13	1.11	3	3	nmol g-1 soil h-1	pNPG	0.139865	0.00542806	Multi	Supporting	XYL	Soil activity
1015	517	517	1	LCC	Li et al., 2019	111.876	26.7617	MV: Chinese milk vetch	CK: no organic amendment inputs	1116	13.665	10.407	1.448	0.453	3	3	nmol g-1 soil h-1	pNPG	0.272359	0.00437437	Multi	Supporting	XYL	Soil activity
1016	517	517	2	LCC		111.876	26.7617	SMV: early-season rice straw retention with application of Chinese milk vetch	S: earlyseason rice straw retention	1117	17.104	16.923	0.634	2.534	3	3	nmol g-1 soil h-1	pNPG	0.0106387	0.00793172	Multi	Supporting	XYL	Soil activity
1017	680	680	3	LCC		75.8667	30.9333	PTRw0+GM: PTR with green manure (GM)	PTRw0: Conventional till puddled transplanted rice (PTR) with wheat straw removed (W0)	1706	31.35	17.75	1.85727	1.08342	3	3	µg glucose g-1 soil h-1	pNPG	0.568829	0.00241178	Multi	Supporting	XYL	Soil activity
1018	680	680	4	LCC		75.8667	30.9333	PTRw25+GM: PTR with anchored wheat straw + green manure	PTRw25: PTR with anchored wheat straw (W25)	1707	34.6	23.9	2.04981	1.4588	3	3	µg glucose g-1 soil h-1	pNPG	0.369975	0.00241178	Multi	Supporting	XYL	Soil activity
1019	517	517	3	LCC		111.876	26.7617	DSMV: double season (early-season and late-season) rice straw retention and application of Chinese milk vetch	DS: early-season and late-season rice straw retention	1118	18.281	15.566	1.357	0.543	3	3	nmol g-1 soil h-1	pNPG	0.160773	0.00224233	Multi	Supporting	XYL	Soil activity
1020	534	534	1	LCC	Saikia et al., 2019	75.8667	30.9333	PTRWS0+GM: PTR with green manure (Sesbania aculeata)	PTRWS0: Conventional till puddled transplanted rice	1199	31.3	20.5	1.85431	1.25127	4	4	µg glucose g-1 soil h-1	pNPG	0.423193	0.00180884	Multi	Supporting	XYL	Soil activity
1021	534	534	2	LCC		75.8667	30.9333	PTRWS25+GM: PTR with anchored wheat straw+green manure (Sesbania aculeata)	PTRWS25: PTR with anchored wheat straw	1200	33	26.4	1.95502	1.6114	4	4	µg glucose g-1 soil h-1	pNPG	0.223144	0.00180884	Multi	Supporting	XYL	Soil activity
1022	779	779	1	LCC	Xue WF et al., 2019	121.105	32.3229	Astragalus sinicus L.	Control: no cover crops	1905	12.1189	17.2464	1.8009	2.10251	3	3	nmol g-1 soil h-1	pNPG	-0.352842	0.0123149	Multi	Supporting	XYL	Soil activity
1023	779	779	2	LCC		121.105	32.3229	Vicia sativa L.	Control: no cover crops	1905	11.1312	17.2464	1.238	2.10251	3	3	nmol g-1 soil h-1	pNPG	-0.43785	0.00907718	Multi	Supporting	XYL	Soil activity
1024	779	779	3	LCC		121.105	32.3229	Melilotus officinalis (L.) Pall.	Control: no cover crops	1905	12.0169	17.2464	1.36361	2.10251	3	3	nmol g-1 soil h-1	pNPG	-0.361288	0.0092461	Multi	Supporting	XYL	Soil activity
1025	779	779	4	LCC		121.105	32.3229	Vicia villosa Roth var.	Control: no cover crops	1905	18.4991	17.2464	1.77062	2.10251	3	3	nmol g-1 soil h-1	pNPG	0.0701143	0.00800771	Multi	Supporting	XYL	Soil activity
1026	779	779	5	LCC		121.105	32.3229	Trifolium repens L.	Control: no cover crops	1905	10.0692	17.2464	1.49988	2.10251	3	3	nmol g-1 soil h-1	pNPG	-0.538122	0.01235	Multi	Supporting	XYL	Soil activity
1027	779	779	6	LCC		121.105	32.3229	Medicago sativa L. cv.1	Control: no cover crops	1905	21.2273	17.2464	1.76672	2.10251	3	3	nmol g-1 soil h-1	pNPG	0.20768	0.00726299	Multi	Supporting	XYL	Soil activity
1028	779	779	7	LCC		121.105	32.3229	Medicago sativa L. cv.2	Control: no cover crops	1905	22.4303	17.2464	2.14424	2.10251	3	3	nmol g-1 soil h-1	pNPG	0.262806	0.00800017	Multi	Supporting	XYL	Soil activity
1029	779	779	8	LCC		121.105	32.3229	Medicago sativa L. cv.3	Control: no cover crops	1905	15.1191	17.2464	1.42699	2.10251	3	3	nmol g-1 soil h-1	pNPG	-0.131648	0.0079234	Multi	Supporting	XYL	Soil activity
1030	780	780	1	LCC	Zhang YH	121.105	32.322	Chinese milk vetch+60%NPK	100%NPK	1949	12.83	9.18	2.24	0.68	4	4	nmol g-1 soil h-1	pNPG	0.334759	0.00899223	Multi	Supporting	XYL	Soil activity
1031	780	780	2	LCC		121.105	32.322	Chinese milk vetch+vermicompost+60%NPK	100%NPK	1949	10.18	9.18	1.2	0.68	4	4	nmol g-1 soil h-1	pNPG	0.103398	0.00484556	Multi	Supporting	XYL	Soil activity
1032	806	806	1	LCC	Wang, Y. J. et al., 2020	109.933	35.35	WC-4: white clover, 4 years	Clean tillage	2023	29.9268	30.0333	0.950306	1.07245	6	6	nmol g-1 soil h-1	pNPG	-0.00355237	0.000380575	Multi	Supporting	XYL	Soil activity
1033	806	806	2	LCC	Wang, Y. J. et al., 2020	109.933	35.35	WC-8: white clover, 8 years	Clean tillage	2023	31.51	30.0333	0.488673	1.07245	6	6	nmol g-1 soil h-1	pNPG	0.0479982	0.000252604	Multi	Supporting	XYL	Soil activity
1034	806	806	3	LCC	Wang, Y. J. et al., 2020	109.933	35.35	WC-13: white clover, 13 years	Clean tillage	2023	30.6319	30.0333	1.09959	1.07245	6	6	nmol g-1 soil h-1	pNPG	0.0197352	0.000427283	Multi	Supporting	XYL	Soil activity
1035	814	814	1	LCC	Wang, Y. et al., 2020	109.933	35.35	WC: white clover cover	CT: conventional tillage	2098	30.6426	30.0361	1.10515	1.07566	3	3	nmol g-1 soil h-1	pNPG	0.0199912	0.000861091	Multi	Supporting	XYL	Soil activity
1036	925	925	1	LCC	Zheng, W. et al., 2018	109.933	35.35	GC: crown vetch (Coronilla varia L.)	CT: conventional approach	2320	23.6036	19.3393	1.4414	1.1412	3	3	nmol h−1 g−1	pNPG	0.19926	0.00240376	Multi	Supporting	XYL	Soil activity
1037	929	929	1	LCC	Zheng, W. et al., 2018	109.933	35.35	GCCK: crown vetch (Coronilla varia L.) with no fertilizer	CCK: no cover crop with no fertilizer	2354	18.2907	16.3877	1.2688	1.0572	3	3		pNPG	0.109862	0.00299126	Multi	Supporting	XYL	Soil activity
1038	929	929	2	LCC	Zheng, W. et al., 2018	109.933	35.35	GCNPK: crown vetch (Coronilla varia L.) with chemical fertilizer	CNPK: no cover crop with chemical fertilizer	2355	18.9251	16.8106	1.9031	1.0572	3	3		pNPG	0.118479	0.00468908	Multi	Supporting	XYL	Soil activity
1039	973	973	1	LCC	Zhou, G. et al., 2023	102.667	38.6167	GM: 45,000 kg green manure ha−1	CF: 375 kg N ha−1, urea 46% N	2721	64.1584	20.9901	6.3366	0.7921	3	3	nmol h-1 g-1	pNPG	1.1173	0.00372619	Multi	Supporting	XYL	Soil activity
1040	1012	1012	1	LCC	Ma, Z. et al., 2024	102.667	38.6167	GM: green manure (hair vetch (Vicia villosa Roth))	CK: no fertilizer	3007	191.7	41.502	9.8814	1.9763	3	3	nmol g-1 h-1	pNPG	1.53019	0.00164154	Multi	Supporting	XYL	Soil activity
1041	517	517	1	LCC	Li et al., 2019	111.876	26.7617	MV: Chinese milk vetch	CK: no organic amendment inputs	1119	32.018	34.649	3.728	6.579	3	3	nmol g-1 soil h-1	pNPG	-0.0789706	0.0165366	Multi	Supporting	LAP	Soil activity
1042	517	517	2	LCC		111.876	26.7617	SMV: early-season rice straw retention with application of Chinese milk vetch	S: earlyseason rice straw retention	1120	34.649	49.561	7.237	3.509	3	3	nmol g-1 soil h-1	pNPG	-0.357935	0.0162126	Multi	Supporting	LAP	Soil activity
1043	517	517	3	LCC		111.876	26.7617	DSMV: double season (early-season and late-season) rice straw retention and application of Chinese milk vetch	DS: early-season and late-season rice straw retention	1121	35.965	34.649	5.482	4.825	3	3	nmol g-1 soil h-1	pNPG	0.0372774	0.0142084	Multi	Supporting	LAP	Soil activity
1044	779	779	1	LCC	Xue WF et al., 2019	121.105	32.3229	Astragalus sinicus L.	Control: no cover crops	1906	211.334	234.196	15.1316	18.7034	3	3	nmol g-1 soil h-1	pNPG	-0.102719	0.00383485	Multi	Supporting	LAP	Soil activity
1045	779	779	2	LCC		121.105	32.3229	Vicia sativa L.	Control: no cover crops	1906	203.503	234.196	26.1759	18.7034	3	3	nmol g-1 soil h-1	pNPG	-0.140477	0.0076409	Multi	Supporting	LAP	Soil activity
1046	779	779	3	LCC		121.105	32.3229	Melilotus officinalis (L.) Pall.	Control: no cover crops	1906	193.191	234.196	20.6057	18.7034	3	3	nmol g-1 soil h-1	pNPG	-0.192479	0.00591808	Multi	Supporting	LAP	Soil activity
1047	779	779	4	LCC		121.105	32.3229	Vicia villosa Roth var.	Control: no cover crops	1906	358.834	234.196	86.7715	18.7034	3	3	nmol g-1 soil h-1	pNPG	0.4267	0.0216175	Multi	Supporting	LAP	Soil activity
1048	779	779	5	LCC		121.105	32.3229	Trifolium repens L.	Control: no cover crops	1906	414.54	234.196	39.5093	18.7034	3	3	nmol g-1 soil h-1	pNPG	0.57101	0.0051539	Multi	Supporting	LAP	Soil activity
1049	779	779	6	LCC		121.105	32.3229	Medicago sativa L. cv.1	Control: no cover crops	1906	399.767	234.196	10.207	18.7034	3	3	nmol g-1 soil h-1	pNPG	0.534722	0.00234328	Multi	Supporting	LAP	Soil activity
1050	779	779	7	LCC		121.105	32.3229	Medicago sativa L. cv.2	Control: no cover crops	1906	382.58	234.196	47.9606	18.7034	3	3	nmol g-1 soil h-1	pNPG	0.490779	0.00736444	Multi	Supporting	LAP	Soil activity
1051	779	779	8	LCC		121.105	32.3229	Medicago sativa L. cv.3	Control: no cover crops	1906	333.863	234.196	50.5112	18.7034	3	3	nmol g-1 soil h-1	pNPG	0.354571	0.00975587	Multi	Supporting	LAP	Soil activity
1052	780	780	1	LCC	Zhang YH	121.105	32.322	Chinese milk vetch+60%NPK	100%NPK	1950	643.96	478.86	63.1	41.5	4	4	nmol g-1 soil h-1	pNPG	0.296228	0.00427805	Multi	Supporting	LAP	Soil activity
1053	780	780	2	LCC		121.105	32.322	Chinese milk vetch+vermicompost+60%NPK	100%NPK	1950	556.33	478.86	40.81	41.5	4	4	nmol g-1 soil h-1	pNPG	0.149953	0.00322294	Multi	Supporting	LAP	Soil activity
1054	814	814	1	LCC	Wang, Y. et al., 2020	109.933	35.35	WC: white clover cover	CT: conventional tillage	2099	65.0833	64.5	1.19051	1.82821	3	3	nmol g-1 soil h-1	pNPG	0.00900276	0.000379335	Multi	Supporting	LAP	Soil activity
1055	917	917	1	LCC	Hu, Y. et al., 2023	119.148	30.0506	CMV: Chinese milk vetch	NC: no cover crop	2249	1.71	0.92	0.2	0.06	3	3		pNPG	0.619875	0.00597758	Multi	Supporting	LAP	Soil activity
1056	373	373	1	LCC	Fernandez et al., 2016	-93.1435	44.6402	HV: hairy vetch	NC: no-amendment control	746	4.57	5.17	0.445648	0.463377	4	4	nmol g-1 soil h-1	pNPG	-0.123359	0.00438564	Multi	Supporting	NAG	Soil activity
1057	517	517	1	LCC	Li et al., 2019	111.876	26.7617	MV: Chinese milk vetch	CK: no organic amendment inputs	1122	53.623	38.841	4.638	2.898	3	3	nmol g-1 soil h-1	pNPG	0.322502	0.00434931	Multi	Supporting	NAG	Soil activity
1058	517	517	2	LCC		111.876	26.7617	SMV: early-season rice straw retention with application of Chinese milk vetch	S: earlyseason rice straw retention	1123	62.609	68.696	5.507	2.898	3	3	nmol g-1 soil h-1	pNPG	-0.0927819	0.00317212	Multi	Supporting	NAG	Soil activity
1059	517	517	3	LCC		111.876	26.7617	DSMV: double season (early-season and late-season) rice straw retention and application of Chinese milk vetch	DS: early-season and late-season rice straw retention	1124	66.377	58.261	4.637	2.319	3	3	nmol g-1 soil h-1	pNPG	0.130418	0.00215485	Multi	Supporting	NAG	Soil activity
1060	779	779	1	LCC	Xue WF et al., 2019	121.105	32.3229	Astragalus sinicus L.	Control: no cover crops	1910	9.52541	19.8083	1.2681	1.85795	3	3	nmol g-1 soil h-1	pNPG	-0.73214	0.00884032	Multi	Supporting	NAG	Soil activity
1061	779	779	2	LCC		121.105	32.3229	Vicia sativa L.	Control: no cover crops	1910	12.8968	19.8083	1.6654	1.85795	3	3	nmol g-1 soil h-1	pNPG	-0.429122	0.00849103	Multi	Supporting	NAG	Soil activity
1062	779	779	3	LCC		121.105	32.3229	Melilotus officinalis (L.) Pall.	Control: no cover crops	1910	12.5179	19.8083	1.15807	1.85795	3	3	nmol g-1 soil h-1	pNPG	-0.458945	0.00578549	Multi	Supporting	NAG	Soil activity
1063	779	779	4	LCC		121.105	32.3229	Vicia villosa Roth var.	Control: no cover crops	1910	20.9956	19.8083	3.96416	1.85795	3	3	nmol g-1 soil h-1	pNPG	0.0582104	0.0148155	Multi	Supporting	NAG	Soil activity
1064	779	779	5	LCC		121.105	32.3229	Trifolium repens L.	Control: no cover crops	1910	18.8795	19.8083	4.46261	1.85795	3	3	nmol g-1 soil h-1	pNPG	-0.0480269	0.0215568	Multi	Supporting	NAG	Soil activity
1065	779	779	6	LCC		121.105	32.3229	Medicago sativa L. cv.1	Control: no cover crops	1910	26.1329	19.8083	3.20271	1.85795	3	3	nmol g-1 soil h-1	pNPG	0.277093	0.00793914	Multi	Supporting	NAG	Soil activity
1066	779	779	7	LCC		121.105	32.3229	Medicago sativa L. cv.2	Control: no cover crops	1910	28.8892	19.8083	2.39019	1.85795	3	3	nmol g-1 soil h-1	pNPG	0.377365	0.00521437	Multi	Supporting	NAG	Soil activity
1067	779	779	8	LCC		121.105	32.3229	Medicago sativa L. cv.3	Control: no cover crops	1910	18.0748	19.8083	3.43041	1.85795	3	3	nmol g-1 soil h-1	pNPG	-0.0915838	0.0149393	Multi	Supporting	NAG	Soil activity
1068	780	780	1	LCC	Zhang YH	121.105	32.322	Chinese milk vetch+60%NPK	100%NPK	1951	41.56	30.04	8.28	7.08	4	4	nmol g-1 soil h-1	pNPG	0.324608	0.0238101	Multi	Supporting	NAG	Soil activity
1069	780	780	2	LCC		121.105	32.322	Chinese milk vetch+vermicompost+60%NPK	100%NPK	1951	37.26	30.04	1.83	7.08	4	4	nmol g-1 soil h-1	pNPG	0.215391	0.01449	Multi	Supporting	NAG	Soil activity
1070	806	806	1	LCC	Wang, Y. J. et al., 2020	109.933	35.35	WC-4: white clover, 4 years	Clean tillage	2024	10.6467	10.1848	0.306327	0.589133	6	6	nmol g-1 soil h-1	pNPG	0.0443536	0.000695632	Multi	Supporting	NAG	Soil activity
1071	806	806	2	LCC	Wang, Y. J. et al., 2020	109.933	35.35	WC-8: white clover, 8 years	Clean tillage	2024	12.8176	10.1848	0.565561	0.589133	6	6	nmol g-1 soil h-1	pNPG	0.229923	0.000882146	Multi	Supporting	NAG	Soil activity
1072	806	806	3	LCC	Wang, Y. J. et al., 2020	109.933	35.35	WC-13: white clover, 13 years	Clean tillage	2024	27.4596	10.1848	1.03689	0.589133	6	6	nmol g-1 soil h-1	pNPG	0.991819	0.000795303	Multi	Supporting	NAG	Soil activity
1073	814	814	1	LCC	Wang, Y. et al., 2020	109.933	35.35	WC: white clover cover	CT: conventional tillage	2100	27.4918	10.1311	1.05388	0.301122	3	3	nmol g-1 soil h-1	pNPG	0.998278	0.000784316	Multi	Supporting	NAG	Soil activity
1074	917	917	1	LCC	Hu, Y. et al., 2023	119.148	30.0506	CMV: Chinese milk vetch	NC: no cover crop	2250	7.64	8.45	0.02	0.18	3	3		pNPG	-0.100769	0.00015354	Multi	Supporting	NAG	Soil activity
1075	925	925	1	LCC	Zheng, W. et al., 2018	109.933	35.35	GC: crown vetch (Coronilla varia L.)	CT: conventional approach	2321	8.4234	7.8679	0.7358	0.6606	3	3	nmol h−1 g−1	pNPG	0.0682224	0.00489329	Multi	Supporting	NAG	Soil activity
1076	926	926	1	LCC	Fernandez, A. Z. 2015	-93.04	44.65	HV, hairy vetch	NC, no-amendment control	2332	4.57	5.17	0.445648	0.463377	4	4	mmol g-1 dry soil h-1	pNPG	-0.123359	0.00438564	Multi	Supporting	NAG	Soil activity
1077	929	929	1	LCC	Zheng, W. et al., 2018	109.933	35.35	GCCK: crown vetch (Coronilla varia L.) with no fertilizer	CCK: no cover crop with no fertilizer	2356	4.45	4.4493	0.7049	0.6168	3	3		pNPG	0.000157316	0.01477	Multi	Supporting	NAG	Soil activity
1078	929	929	2	LCC	Zheng, W. et al., 2018	109.933	35.35	GCNPK: crown vetch (Coronilla varia L.) with chemical fertilizer	CNPK: no cover crop with chemical fertilizer	2357	7.0044	5.815	0.8811	0.881	3	3		pNPG	0.186098	0.0129258	Multi	Supporting	NAG	Soil activity
1079	943	943	1	LCC	Li, T. et al., 2022	108.338	34.4472	Ms: alfalfa inter-planting	CK: clearing tillage (control)	2446	64.1238	62.4742	1.23705	1.44335	4	4	nmol g-1 h-1	pNPG	0.0260611	0.00022648	Multi	Supporting	NAG	Soil activity
1080	954	954	1	LCC	Tiemann, L. K. et al., 2015	-85.4	42.4	C1: corn with red clover	Cm: corn monoculture	2577	51.7703	34.9283	10.4306	3.73205	4	4	nmol g-1 soil h-1	pNPG	0.393521	0.0130027	Multi	Supporting	NAG	Soil activity
1081	954	954	2	LCC	Tiemann, L. K. et al., 2015	-85.4	42.4	SWC1: soy-wheat-corn, red clover	SWC: soy-wheat-corn rotation	2578	52.5359	45.3589	6.22005	7.27275	4	4	nmol g-1 soil h-1	pNPG	0.146891	0.00993149	Multi	Supporting	NAG	Soil activity
1082	973	973	1	LCC	Zhou, G. et al., 2023	102.667	38.6167	GM: 45,000 kg green manure ha−1	CF: 375 kg N ha−1, urea 46% N	2722	35.8824	4.3137	2.1568	0.9804	3	3	nmol h-1 g-1	pNPG	2.11845	0.0184224	Multi	Supporting	NAG	Soil activity
1083	1011	1011	1	LCC	Dong, N. et al., 2021	117.55	40.1	HV and disk: hairy vetch+disk	NGM: no green manure	2997	14.8636	9	1.3637	0.6818	3	3	nmol g-1 h-1	pNPG	0.501691	0.00471884	Multi	Supporting	NAG	Soil activity
1084	1011	1011	2	LCC	Dong, N. et al., 2021	117.55	40.1	HV and flail: hairy vetch+flail	NGM: no green manure	2997	22.0909	9	1.7727	0.6818	3	3	nmol g-1 h-1	pNPG	0.897941	0.00405943	Multi	Supporting	NAG	Soil activity
1085	1012	1012	1	LCC	Ma, Z. et al., 2024	102.667	38.6167	GM: green manure (hair vetch (Vicia villosa Roth))	CK: no fertilizer	3008	32.874	3.7402	2.9528	0.1968	3	3	nmol g-1 h-1	pNPG	2.17354	0.00361218	Multi	Supporting	NAG	Soil activity
1086	79	79	1	LCC	Biederbeck et al., 2005	-107.797	50.2851	Black lentil-wheat	Fallow-wheat	181	978	537	68.1827	29.5523	4	4	µg pNP g-1 soil h-1	pNPG	0.599512	0.00197223	Multi	Supporting	PHOS	Soil activity
1087	79	79	2	LCC		-107.797	50.2851	Tangier flatpea-wheat	Fallow-wheat	181	833	537	58.0738	29.5523	4	4	µg pNP g-1 soil h-1	pNPG	0.439036	0.00197223	Multi	Supporting	PHOS	Soil activity
1088	79	79	3	LCC		-107.797	50.2851	Chickling vetch-wheat	Fallow-wheat	181	908	537	63.3025	29.5523	4	4	µg pNP g-1 soil h-1	pNPG	0.525246	0.00197223	Multi	Supporting	PHOS	Soil activity
1089	79	79	4	LCC		-107.797	50.2851	Feedpea-wheat	Fallow-wheat	181	955	537	66.5792	29.5523	4	4	µg pNP g-1 soil h-1	pNPG	0.575713	0.00197223	Multi	Supporting	PHOS	Soil activity
1090	279	279	1	LCC	Mancinelli et al., 2013	12.0667	42.4167	Common vetch	Control	535	218.274	158.376	19.2894	9.1371	3	3	mg pNP g-1 soil h-1	pNPG	0.320782	0.0037127	Multi	Supporting	PHOS	Soil activity
1091	279	279	2	LCC		12.0667	42.4167	Common vetch	Control	536	373.986	332.432	13.1757	8.1081	3	3	mg pNP g-1 soil h-1	pNPG	0.117783	0.000612022	Multi	Supporting	PHOS	Soil activity
1092	294	294	1	LCC	Balota et al., 2014	-52.6833	-26.1167	Blue lupin-CT	Fallow-CT: no cover crop; conventional (plow) tillage	576	589.33	491.333	58.933	49.1333	3	3	µg pNP g-1 soil h-1	pNPG	0.181864	0.00666667	Multi	Supporting	PHOS	Soil activity
1093	294	294	2	LCC		-52.6833	-26.1167	Hairy vetch-CT	Fallow-CT: no cover crop; conventional (plow) tillage	576	683	491.333	68.3	49.1333	3	3	µg pNP g-1 soil h-1	pNPG	0.329373	0.00666667	Multi	Supporting	PHOS	Soil activity
1094	294	294	3	LCC		-52.6833	-26.1167	Blue lupin-NT	Fallow-NT: no cover crop; no-tillage	577	957.333	646.667	95.7333	64.6667	3	3	µg pNP g-1 soil h-1	pNPG	0.39232	0.00666667	Multi	Supporting	PHOS	Soil activity
1095	294	294	4	LCC		-52.6833	-26.1167	Hairy vetch-NT	Fallow-NT: no cover crop; no-tillage	577	1042.33	646.667	104.233	64.6667	3	3	µg pNP g-1 soil h-1	pNPG	0.477385	0.00666667	Multi	Supporting	PHOS	Soil activity
1096	303	303	1	LCC	JaiPaul et al., 2014	80.9739	26.8903	Residue removed+green manuring (Sesbania aculeata)	Residue removed	596	197.2	152.5	13.7481	8.39241	5	5	µg pNP g-1 soil h-1	pNPG	0.257054	0.00157778	Multi	Supporting	PHOS	Soil activity
1097	303	303	2	LCC		80.9739	26.8903	Residue incorporated+green manuring	Residue incorporated	597	215.7	181	15.0378	9.96082	5	5	µg pNP g-1 soil h-1	pNPG	0.175392	0.00157778	Multi	Supporting	PHOS	Soil activity
1098	339	339	1	LCC	Karasawa et al., 2015	140.167	36.0333	Groundnut	Fallow	683	4.08	4.04	0.41	0.34	3	3	umol PNP h-1 g-1 soil	pNPG	0.0098523	0.00572697	Multi	Supporting	PHOS	Soil activity
1099	339	339	2	LCC		140.167	36.0333	Crotalaria	Fallow	683	4.09	4.04	0.42	0.34	3	3	umol PNP h-1 g-1 soil	pNPG	0.0123003	0.00587592	Multi	Supporting	PHOS	Soil activity
1100	339	339	3	LCC		140.167	36.0333	Vetch	No CC	684	7.36	5.82	0.99	0.58	3	3	umol PNP h-1 g-1 soil	pNPG	0.23476	0.00934152	Multi	Supporting	PHOS	Soil activity
1101	339	339	4	LCC		140.167	36.0333	Lupin	No CC	684	6.59	5.82	0.35	0.58	3	3	umol PNP h-1 g-1 soil	pNPG	0.124253	0.00425071	Multi	Supporting	PHOS	Soil activity
1102	346	346	1	LCC	Mukumbareza et al., 2015	27.8486	-32.7975	Vetch-F3: vetch	Weedy fallow-F3 (Non-fertilised vetch; Fertilised maize)	704	40.4808	38.1731	2.82218	2.10075	3	3	µg pNP g-1 soil h-1	pNPG	0.0586967	0.00262964	Multi	Supporting	PHOS	Soil activity
1103	346	346	2	LCC		27.8486	-32.7975	Vetch-F4: vetch	Weedy fallow-F4 (Non-fertilised vetch; NOT-Fertilised maize)	705	38.3654	35.2885	2.6747	1.942	3	3	µg pNP g-1 soil h-1	pNPG	0.0835989	0.00262964	Multi	Supporting	PHOS	Soil activity
1104	373	373	1	LCC	Fernandez et al., 2016	-93.1435	44.6402	HV: hairy vetch	NC: no-amendment control	747	28.14	24.83	1.96182	1.36645	4	4	mmol g-1 soil h-1	pNPG	0.125139	0.00197223	Multi	Supporting	PHOS	Soil activity
1105	386	386	1	LCC	Mukumbareza et al., 2016	27.8486	-32.7975	100% vetch	Weedy fallow	802	33.875	25.275	2.36164	1.39094	3	3	µg pNP g-1 soil h-1	pNPG	0.292862	0.00262964	Multi	Supporting	PHOS	Soil activity
1106	405	405	1	LCC	Basak et al., 2017	88.4833	22.9667	NPKG: NPK+ green manuring (dhaincha)	NPK: inorganic fertilizer	851	384.9	346.3	26.8339	19.0576	3	3	µg pNP g-1 soil h-1	pNPG	0.105678	0.00262964	Multi	Supporting	PHOS	Soil activity
1107	461	461	1	LCC	Garcia-Gonzalez et al., 2018	-3.51667	40.05	Vetch (Vicia villosa L., cv. Vereda or Vicia sativa L., cv. Aitana)	Fallow: bare fallow	972	545.742	444.769	54.7445	4.8661	4	4	µg pNP g-1 soil h-1	pNPG	0.204592	0.00254555	Multi	Supporting	PHOS	Soil activity
1108	463	463	1	LCC	Jain et al., 2018	70.4333	21.5167	Peanut–sesbania	Sole peanut	982	142.251	138.363	3.4795	4.0936	3	3	µg pNP g-1 soil h-1	pNPG	0.0277196	0.000491212	Multi	Supporting	PHOS	Soil activity
1109	463	463	2	LCC		70.4333	21.5167	Peanut–green gram	Sole peanut	982	145.936	138.363	4.2982	4.0936	3	3	µg pNP g-1 soil h-1	pNPG	0.0532891	0.000580932	Multi	Supporting	PHOS	Soil activity
1110	463	463	3	LCC		70.4333	21.5167	Peanut–CTW–sesbania	Peanut–CTW	983	142.251	155.556	4.7077	4.7076	3	3	µg pNP g-1 soil h-1	pNPG	-0.0894073	0.000670362	Multi	Supporting	PHOS	Soil activity
1111	463	463	4	LCC		70.4333	21.5167	Peanut–CTW–green gram	Peanut–CTW	983	151.053	155.556	4.5029	4.7076	3	3	µg pNP g-1 soil h-1	pNPG	-0.0293744	0.0006015	Multi	Supporting	PHOS	Soil activity
1112	463	463	5	LCC		70.4333	21.5167	Peanut–ZTW–sesbania	Peanut–ZTW	984	170.497	142.456	3.8889	3.2748	3	3	µg pNP g-1 soil h-1	pNPG	0.179684	0.000349571	Multi	Supporting	PHOS	Soil activity
1113	463	463	6	LCC		70.4333	21.5167	Peanut–ZTW–green gram	Peanut–ZTW	984	153.509	142.456	4.0936	3.2748	3	3	µg pNP g-1 soil h-1	pNPG	0.0747227	0.000413192	Multi	Supporting	PHOS	Soil activity
1114	463	463	7	LCC		70.4333	21.5167	Peanut+pigeonpea–sesbania	Peanut+pigeonpea	985	152.281	152.281	4.0936	2.8655	3	3	µg pNP g-1 soil h-1	pNPG	0	0.000358909	Multi	Supporting	PHOS	Soil activity
1115	463	463	8	LCC		70.4333	21.5167	Peanut+pigeonpea–green gram	Peanut+pigeonpea	985	140	152.281	4.0935	2.8655	3	3	µg pNP g-1 soil h-1	pNPG	-0.0840831	0.000403008	Multi	Supporting	PHOS	Soil activity
1116	528	528	1	LCC	Qaswar et al., 2019	111.876	26.7617	R-R-M: rice-rice-milkvetch (Astragalus sinicus L.)	R-R-F: rice-rice-winter fallow	1169	367.725	210.057	11.5788	13.1848	3	3	µg pNP g-1 soil h-1	pNPG	0.559957	0.00164375	Multi	Supporting	PHOS	Soil activity
1117	576	576	1	LCC	Khan et al., 2020	128.108	35.18	Hairy green manure (Hairy vetch; Vicia villosa Roth)	Control soil with no fertilization	1345	247.917	131.25	33.333	25	3	3	nmol g-1 soil h-1	pNPG	0.63599	0.0181195	Multi	Supporting	PHOS	Soil activity
1118	585	585	1	LCC	Nima et al., 2020	75.8667	30.9333	CS1: Green manuring (GM)-basmati rice-wheat	CS3: Soybean-wheat	1386	12.2	10.9	0.850541	0.599851	2	2	µg pNP g-1 soil h-1	pNPG	0.112673	0.00394446	Multi	Supporting	PHOS	Soil activity
1119	585	585	2	LCC		75.8667	30.9333	CS2: Sunnhemp (GM)-basmati rice- chickpea	CS3: Soybean-wheat	1386	11.6	10.9	0.808711	0.599851	2	2	µg pNP g-1 soil h-1	pNPG	0.0622423	0.00394446	Multi	Supporting	PHOS	Soil activity
1120	690	690	1	LCC	Wang et al., 2021	117.079	31.1074	CMV4 (NPK mineral fertilizers and 30,000 kg ha-1 CMV): CMV: Astragalus sinicus L. cv. Yijiangzi, Anhui	CMV0 (NPK mineral fertilizers and no CMV)	1733	21.4576	16.3729	1.322	0.8644	4	4	umol phenol g-1 soil 24 h-1	pNPG	0.270451	0.00164576	Multi	Supporting	PHOS	Soil activity
1121	779	779	1	LCC	Xue WF et al., 2019	121.105	32.3229	Astragalus sinicus L.	Control: no cover crops	1911	186.804	190.76	14.9755	12.1282	3	3	nmol g-1 soil h-1	pNPG	-0.020957	0.00348963	Multi	Supporting	PHOS	Soil activity
1122	779	779	2	LCC		121.105	32.3229	Vicia sativa L.	Control: no cover crops	1911	143.602	190.76	41.5971	12.1282	3	3	nmol g-1 soil h-1	pNPG	-0.283973	0.0293168	Multi	Supporting	PHOS	Soil activity
1123	779	779	3	LCC		121.105	32.3229	Melilotus officinalis (L.) Pall.	Control: no cover crops	1911	136.567	190.76	33.7563	12.1282	3	3	nmol g-1 soil h-1	pNPG	-0.334206	0.0217131	Multi	Supporting	PHOS	Soil activity
1124	779	779	4	LCC		121.105	32.3229	Vicia villosa Roth var.	Control: no cover crops	1911	246.91	190.76	37.8373	12.1282	3	3	nmol g-1 soil h-1	pNPG	0.258006	0.0091752	Multi	Supporting	PHOS	Soil activity
1125	779	779	5	LCC		121.105	32.3229	Trifolium repens L.	Control: no cover crops	1911	267.184	190.76	52.3272	12.1282	3	3	nmol g-1 soil h-1	pNPG	0.336919	0.0141328	Multi	Supporting	PHOS	Soil activity
1126	779	779	6	LCC		121.105	32.3229	Medicago sativa L. cv.1	Control: no cover crops	1911	229.776	190.76	34.7986	12.1282	3	3	nmol g-1 soil h-1	pNPG	0.186089	0.00899264	Multi	Supporting	PHOS	Soil activity
1127	779	779	7	LCC		121.105	32.3229	Medicago sativa L. cv.2	Control: no cover crops	1911	204.519	190.76	14.697	12.1282	3	3	nmol g-1 soil h-1	pNPG	0.0696451	0.00306873	Multi	Supporting	PHOS	Soil activity
1128	779	779	8	LCC		121.105	32.3229	Medicago sativa L. cv.3	Control: no cover crops	1911	156.479	190.76	32.4133	12.1282	3	3	nmol g-1 soil h-1	pNPG	-0.198099	0.01565	Multi	Supporting	PHOS	Soil activity
1129	780	780	1	LCC	Zhang YH	121.105	32.322	Chinese milk vetch+60%NPK	100%NPK	1952	571.81	639.35	134.25	57.92	4	4	nmol g-1 soil h-1	pNPG	-0.111645	0.0158322	Multi	Supporting	PHOS	Soil activity
1130	780	780	2	LCC		121.105	32.322	Chinese milk vetch+vermicompost+60%NPK	100%NPK	1952	603.44	639.35	46.77	57.92	4	4	nmol g-1 soil h-1	pNPG	-0.0578054	0.00355351	Multi	Supporting	PHOS	Soil activity
1131	803	803	1	LCC	Higo, M. et al., 2022	139.284	35.4914	RT + Hairy vetch	RT + Fallow	2005	23.7	13.9	2.4	0.8	3	3	mU g-1 soil	pNPG	0.533586	0.00452241	Multi	Supporting	PHOS	Soil activity
1132	803	803	2	LCC	Higo, M. et al., 2022	139.284	35.4914	NT + Hairy vetch	NT + Fallow	2006	19.4	14.2	1.2	0.4	3	3	mU g-1 soil	pNPG	0.312031	0.00153987	Multi	Supporting	PHOS	Soil activity
1133	806	806	1	LCC	Wang, Y. J. et al., 2020	109.933	35.35	WC-4: white clover, 4 years	Clean tillage	2025	223.835	220.657	3.24286	7.62061	6	6	nmol g-1 soil h-1	pNPG	0.0142993	0.000233772	Multi	Supporting	PHOS	Soil activity
1134	806	806	2	LCC	Wang, Y. J. et al., 2020	109.933	35.35	WC-8: white clover, 8 years	Clean tillage	2025	299.152	220.657	13.1335	7.62061	6	6	nmol g-1 soil h-1	pNPG	0.304345	0.000520024	Multi	Supporting	PHOS	Soil activity
1135	806	806	3	LCC	Wang, Y. J. et al., 2020	109.933	35.35	WC-13: white clover, 13 years	Clean tillage	2025	320.763	220.657	12.9713	7.62061	6	6	nmol g-1 soil h-1	pNPG	0.374093	0.00047134	Multi	Supporting	PHOS	Soil activity
1136	808	808	1	LCC	Thapa, V. R. et al., 2021	-103.2	34.5833	Pea	Fallow	2040	205	201	17.9	17.2	3	3	µg pNP g-1 soil h-1	pNPG	0.0197051	0.00498229	Multi	Supporting	PHOS	Soil activity
1137	809	809	1	LCC	Mbuthia, L. W. et al. 2015	-88.8465	35.623	hairy vetch: Vicia villosa	No cover	2047	50.2414	46.6656	7.71661	8.04166	4	4	mg PNP g-1 soil h-1	pNPG	0.0738316	0.0133215	Multi	Supporting	PHOS	Soil activity
1138	810	810	1	LCC	Leite, H. M. F. et al., 2021	-48.4296	-22.8243	Sunn hemp	Control: bare fallow	2059	162.9	188.7	11.3568	10.3846	4	4	µg pNP g-1 soil h-1	pNPG	-0.147022	0.00197223	Multi	Supporting	PHOS	Soil activity
1139	906	906	1	LCC	Li, H. et al., 2023	103.79	29.93	MV: Chinese milk vetch	CT: clean tillage	2196	55.6	53.8	7.7	5.4	3	3	mg kg-1 h-1	pNPG	0.0329097	0.00975125	Multi	Supporting	PHOS	Soil activity
1140	906	906	2	LCC	Li, H. et al., 2023	103.79	29.93	WC: White clover	CT: clean tillage	2196	55.1	53.8	3.6	5.4	3	3	mg kg-1 h-1	pNPG	0.0238762	0.00478108	Multi	Supporting	PHOS	Soil activity
1141	906	906	3	LCC	Li, H. et al., 2023	103.79	29.93	CV: Common vetch	CT: clean tillage	2196	70.2	53.8	5.7	5.4	3	3	mg kg-1 h-1	pNPG	0.266075	0.00555579	Multi	Supporting	PHOS	Soil activity
1142	917	917	1	LCC	Hu, Y. et al., 2023	119.148	30.0506	CMV: Chinese milk vetch	NC: no cover crop	2251	33.99	59.81	1.29	2.44	3	3		pNPG	-0.565107	0.00103489	Multi	Supporting	PHOS	Soil activity
1143	918	918	1	LCC	Dong, R. et al., 2024	113.211	24.8694	VR: V. villosa Roth	CK: conventional clear tillage as a control	2263	28.3037	20.0192	2.70355	4.0856	4	4	umol d-1 g−1 dry soil	pNPG	0.346298	0.0126935	Multi	Supporting	PHOS	Soil activity
1144	919	919	1	LCC	Ferreira Leite, H. M. et al., 2021	-48.4296	-22.8243	Sunn hemp	Fallow	2276	162.9	188.7	11.3568	10.3846	4	4	mg pNP kg−1 h−1	pNPG	-0.147022	0.00197223	Multi	Supporting	PHOS	Soil activity
1145	923	923	1	LCC	Xu, S. et al., 2024	98.8872	24.9661	SC: Siratro cover	CT: conventional tillage with bare soil	2295	13.0659	6.57595	1.34272	0.658874	4	4	mg glucose g-1 soil 24h-1	pNPG	0.686587	0.00514992	Multi	Supporting	PHOS	Soil activity
1146	925	925	1	LCC	Zheng, W. et al., 2018	109.933	35.35	GC: crown vetch (Coronilla varia L.)	CT: conventional approach	2322	161.862	156.457	4.8048	4.2042	3	3	nmol h−1 g−1	pNPG	0.0339655	0.000534415	Multi	Supporting	PHOS	Soil activity
1147	926	926	1	LCC	Fernandez, A. Z. 2015	-93.04	44.65	HV, hairy vetch	NC, no-amendment control	2333	28.14	24.83	1.96182	1.36645	4	4	mmol g-1 dry soil h-1	pNPG	0.125139	0.00197223	Multi	Supporting	PHOS	Soil activity
1148	929	929	1	LCC	Zheng, W. et al., 2018	109.933	35.35	GCCK: crown vetch (Coronilla varia L.) with no fertilizer	CCK: no cover crop with no fertilizer	2358	124.758	88.1057	5.6388	11.2776	3	3		pNPG	0.347836	0.00614235	Multi	Supporting	PHOS	Soil activity
1149	929	929	2	LCC	Zheng, W. et al., 2018	109.933	35.35	GCNPK: crown vetch (Coronilla varia L.) with chemical fertilizer	CNPK: no cover crop with chemical fertilizer	2359	125.463	130.397	11.9823	2.8194	3	3		pNPG	-0.0385721	0.00319623	Multi	Supporting	PHOS	Soil activity
1150	932	932	1	LCC	Yan, C. et al., 2024	110.26	21.16	CS: Stylosanthes guianensis cover, legume	CK: control	2373	97.087	57.3696	23.2826	8.0652	4	4	nmol h-1 g-1	pNPG	0.526093	0.0193183	Multi	Supporting	PHOS	Soil activity
1151	940	940	1	LCC	García‐Orenes, F. et al., 2016	-0.804722	38.8233	OPL: organic pruning + legume cover crop	IF: inorganic fertilizer	2427	1.9	0.8	0.2	0.1	6	6	μmol PNPg-1 h-1	pNPG	0.864997	0.00445089	Multi	Supporting	PHOS	Soil activity
1152	943	943	1	LCC	Li, T. et al., 2022	108.338	34.4472	Ms: alfalfa inter-planting	CK: clearing tillage (control)	2447	2.9436	2.22565	0.08205	0.0923	4	4	nmol g-1 h-1	pNPG	0.279584	0.000624202	Multi	Supporting	PHOS	Soil activity
1153	960	960	1	LCC	Qian, X. et al., 2015	109.477	35.7983	White clover	No mulch	2629	1.65	0.97	0.1	0.15	3	3	mg g-1	pNPG	0.531234	0.00919546	Multi	Supporting	PHOS	Soil activity
1154	960	960	2	LCC	Qian, X. et al., 2015	109.477	35.7983	Crown vetch	No mulch	2629	1.58	0.97	0.09	0.15	3	3	mg g-1	pNPG	0.487884	0.00905265	Multi	Supporting	PHOS	Soil activity
1155	963	963	1	LCC	Bai, N. et al., 2022	121.306	31.3917	RB: rice–bean (green manure) rotation	RF: rice–fallow rotation	2647	410.995	269.634	62.8272	68.0628	3	3	mg kg-1 h-1	pNPG	0.421517	0.0290292	Multi	Supporting	PHOS	Soil activity
1156	966	966	1	LCC	Wang, F. et al., 2022	107.938	26.3922	CFMV1 (chemical fertilizers + 11,250 kg ha−1 CMV)	CF (chemical fertilizers)	2660	13.54	9.563	0.88	3.4	3	3	g 24h-1	pNPG	0.347747	0.0435435	Multi	Supporting	PHOS	Soil activity
1157	966	966	2	LCC	Wang, F. et al., 2022	107.938	26.3922	CFMV2 (chemical fertilizers + 22,500 kg ha−1 CMV)	CF (chemical fertilizers)	2660	13.52	9.563	0.67	3.4	3	3	g 24h-1	pNPG	0.346269	0.0429541	Multi	Supporting	PHOS	Soil activity
1158	966	966	3	LCC	Wang, F. et al., 2022	107.938	26.3922	CFMV3 (chemical fertilizers + 45,000 kg ha−1 CMV)	CF (chemical fertilizers)	2660	16.23	9.563	0.57	3.4	3	3	g 24h-1	pNPG	0.52896	0.0425467	Multi	Supporting	PHOS	Soil activity
1159	970	970	1	LCC	Yang, W. et al., 2024	108.354	26.7417	S3: chemical fertilizer and green manure (Vicia sativa L) with nitrogen reductions of 0	S2: (application chemical NPK fertilizer alone)	2692	3.66	3.37	0.09	0.13	3	3	mg g-1 24 h-1	pNPG	0.0825504	0.000697586	Multi	Supporting	PHOS	Soil activity
1160	970	970	2	LCC	Yang, W. et al., 2024	108.354	26.7417	S4: chemical fertilizer and green manure (Vicia sativa L) with nitrogen reductions of 15	S2: (application chemical NPK fertilizer alone)	2692	3.21	3.37	0.22	0.13	3	3	mg g-1 24 h-1	pNPG	-0.0486418	0.00206175	Multi	Supporting	PHOS	Soil activity
1161	970	970	3	LCC	Yang, W. et al., 2024	108.354	26.7417	S5: chemical fertilizer and green manure (Vicia sativa L) with nitrogen reductions of 30	S2: (application chemical NPK fertilizer alone)	2692	3.59	3.37	0.03	0.13	3	3	mg g-1 24 h-1	pNPG	0.0632395	0.000519305	Multi	Supporting	PHOS	Soil activity
1162	970	970	4	LCC	Yang, W. et al., 2024	108.354	26.7417	S6: chemical fertilizer and green manure (Vicia sativa L) with nitrogen reductions of 60	S2: (application chemical NPK fertilizer alone)	2692	3.07	3.37	0.04	0.13	3	3	mg g-1 24 h-1	pNPG	-0.0932352	0.000552615	Multi	Supporting	PHOS	Soil activity
1163	1011	1011	1	LCC	Dong, N. et al., 2021	117.55	40.1	HV and disk: hairy vetch+disk	NGM: no green manure	2998	82.6126	72.5225	5.0451	3.7838	3	3	nmol g-1 h-1	pNPG	0.130265	0.00215054	Multi	Supporting	PHOS	Soil activity
1164	1011	1011	2	LCC	Dong, N. et al., 2021	117.55	40.1	HV and flail: hairy vetch+flail	NGM: no green manure	2998	124.234	72.5225	8.8289	3.7838	3	3	nmol g-1 h-1	pNPG	0.538272	0.00259087	Multi	Supporting	PHOS	Soil activity
1165	1016	1016	1	LCC	CalderÓN, F. J. 2016	-103.15	40.15	Pea	Fallow	3025	68.1	57.6	4.74769	3.16985	16	16	mg PNP g-1 soil h-1	pNPG	0.167455	0.000493058	Multi	Supporting	PHOS	Soil activity
1166	1020	1020	1	LCC	Qi, G. et al., 2020	109.65	30.6167	PT: pea-tobacco	CT: continuously planting tobacco	3042	1.16	0.94	0.09	0.05	3	3	mg g-1	pNPG	0.210295	0.00294965	Multi	Supporting	PHOS	Soil activity
1167	1020	1020	2	LCC	Qi, G. et al., 2020	109.65	30.6167	PF1: pea-pea-tobacco	CT: continuously planting tobacco	3042	0.96	0.94	0.05	0.05	3	3	mg g-1	pNPG	0.0210534	0.00184734	Multi	Supporting	PHOS	Soil activity
1168	1020	1020	3	LCC	Qi, G. et al., 2020	109.65	30.6167	PF2: pea-pea-pea-tobacco	CT: continuously planting tobacco	3042	1.04	0.94	0.03	0.05	3	3	mg g-1	pNPG	0.101096	0.00122048	Multi	Supporting	PHOS	Soil activity
1169	16	16	1	LCC	Aulakh et al., 2001	75.8	30.9	WR0 FN32 GM20 (sesbania)	WR0 FN120 GM0	24	9.4	8.9	0.140019	0.139113	3	3	g kg-1	Walkley	0.0546584	0.000155399	Multi	Supporting	SOC	Soil fertility
1170	16	16	2	LCC		75.8	30.9	WR6 FN32 GM20 (sesbania)	WR6 FN120 GM0	25	27	22	0.402181	0.343875	3	3	g kg-1	Walkley	0.204794	0.000155399	Multi	Supporting	SOC	Soil fertility
1171	24	24	1	LCC	Poudel et al., 2001	-121.783	38.5333	Organic: winter Legume cover crops-common vetch (Vicia sativa L.)	Conventional 4-year: tomato, safflower, corn and wheat	40	12.6	9.9	0.187685	0.154744	4	4	g kg-1	Dry-combustion	0.241162	0.000116549	Multi	Supporting	SOC	Soil fertility
1172	24	24	2	LCC		-121.783	38.5333	Low-input: winter Legume cover crops-common vetch (Vicia sativa L.)	Conventional 4-year: tomato, safflower, corn and wheat	40	11.2	9.9	0.166831	0.154744	4	4	g kg-1	Dry-combustion	0.123379	0.000116549	Multi	Supporting	SOC	Soil fertility
1173	31	31	1	LCC	Bhandari et al., 2002	75.5	31	T10: 50% NPK+50% N with GM in R, 100% NPK in W (Sesbania cannabina)	T5: 100% NPK in R & W	51	5.2325	5.0486	0.157496	0.146853	3	3	g kg-1	Dry-combustion	0.0357782	0.000584027	Multi	Supporting	SOC	Soil fertility
1174	38	38	1	LCC	Sainju et al., 2002	-83.8874	32.5538	Hairy vetch	no hairy vetch	62	8.1295	7.79029	0.121094	0.121768	3	3	g kg-1	Walkley	0.0426212	0.000155399	Multi	Supporting	SOC	Soil fertility
1175	38	38	2	LCC		-83.8874	32.5538	Hairy vetch	no hairy vetch	63	7.84173	7.21835	0.116807	0.112828	3	3	g kg-1	Walkley	0.0828333	0.000155399	Multi	Supporting	SOC	Soil fertility
1176	38	38	3	LCC		-83.8874	32.5538	Hairy vetch	Control	64	5.9396	5.2349	0.0884739	0.0818251	4	4	g kg-1	Walkley	0.126294	0.000116549	Multi	Supporting	SOC	Soil fertility
1177	38	38	4	LCC		-83.8874	32.5538	Crimson clover	Control	64	5.9396	5.2349	0.0884739	0.0818251	4	4	g kg-1	Walkley	0.126294	0.000116549	Multi	Supporting	SOC	Soil fertility
1178	38	38	5	LCC		-83.8874	32.5538	Hairy vetch	Control	65	6.04027	5	0.0899734	0.0781535	4	4	g kg-1	Walkley	0.189011	0.000116549	Multi	Supporting	SOC	Soil fertility
1179	38	38	6	LCC		-83.8874	32.5538	Crimson clover	Control	65	6.00671	5	0.0894736	0.0781535	4	4	g kg-1	Walkley	0.183439	0.000116549	Multi	Supporting	SOC	Soil fertility
1180	39	39	1	LCC	Sainju et al., 2002	-83.8874	32.5538	HV: hairy vetch	WW: winter weeds	70	4.60145	4.47464	0.0685413	0.0699417	3	3	g kg-1	Walkley	0.0279459	0.000155399	Multi	Supporting	SOC	Soil fertility
1181	43	43	1	LCC	Bokhtiar et al., 2003	90.3563	23.685	S. aculeata	Control	77	6.43852	6.14849	0.0959055	0.0961052	4	4	g kg-1	Walkley	0.0460911	0.000116549	Multi	Supporting	SOC	Soil fertility
1182	49	49	1	LCC	Mandal et al., 2003	77.1667	28.6333	S. rostrata	Fallow	87	5.51044	5.058	0.0820813	0.0790601	3	3	g kg-1	Walkley	0.0856726	0.000155399	Multi	Supporting	SOC	Soil fertility
1183	49	49	2	LCC		77.1667	28.6333	S. aculeata	Fallow	87	5.42343	5.058	0.0807853	0.0790601	3	3	g kg-1	Walkley	0.0697571	0.000155399	Multi	Supporting	SOC	Soil fertility
1184	49	49	3	LCC		77.1667	28.6333	Green gram incorporation	Fallow	87	5.45244	5.058	0.0812173	0.0790601	3	3	g kg-1	Walkley	0.0750905	0.000155399	Multi	Supporting	SOC	Soil fertility
1185	49	49	4	LCC		77.1667	28.6333	S. rostrata	Fallow	88	5.15081	4.79118	0.0767244	0.0748895	3	3	g kg-1	Walkley	0.072377	0.000155399	Multi	Supporting	SOC	Soil fertility
1186	49	49	5	LCC		77.1667	28.6333	S. aculeata	Fallow	88	5.10441	4.79118	0.0760332	0.0748895	3	3	g kg-1	Walkley	0.0633271	0.000155399	Multi	Supporting	SOC	Soil fertility
1187	49	49	6	LCC		77.1667	28.6333	Green gram incorporation	Fallow	88	5.07541	4.79118	0.0756012	0.0748895	3	3	g kg-1	Walkley	0.0576291	0.000155399	Multi	Supporting	SOC	Soil fertility
1188	50	50	1	LCC	Reddy et al., 2003	-90.9151	33.424	Crimson clover	No cover crop	95	11.5429	8.7587	0.171939	0.136905	4	4	g kg-1	Loss	0.276025	0.000116549	Multi	Supporting	SOC	Soil fertility
1189	55	55	3	LCC		76.58	29.43	T7: T6+GM (Sesbania bispinosa)	T6: N60P13K21	112	4	2.9	0.120398	0.0843546	4	4	g kg-1	Walkley	0.321584	0.000438021	Multi	Supporting	SOC	Soil fertility
1190	55	55	4	LCC		76.58	29.43	T9: T4+GM (Sesbania bispinosa)	T4: N120P26K42	113	3.6	2.9	0.108358	0.0843546	4	4	g kg-1	Walkley	0.216223	0.000438021	Multi	Supporting	SOC	Soil fertility
1191	69	69	1	LCC	Okpara et al., 2004	7.56667	5.48333	Mucuna pruriens	Natural grass cover (control)	151	18.6775	13.9791	0.278212	0.218503	3	3	g kg-1	Walkley	0.289755	0.000155399	Multi	Supporting	SOC	Soil fertility
1192	69	69	2	LCC		7.56667	5.48333	Pueraria phaseoloides	Natural grass cover (control)	151	20.3596	13.9791	0.303269	0.218503	3	3	g kg-1	Walkley	0.375989	0.000155399	Multi	Supporting	SOC	Soil fertility
1193	69	69	3	LCC		7.56667	5.48333	Centrosema pubescens	Natural grass cover (control)	151	18.8515	13.9791	0.280804	0.218503	3	3	g kg-1	Walkley	0.299028	0.000155399	Multi	Supporting	SOC	Soil fertility
1194	76	76	1	LCC	Yadav, 2004	77.46	29.4	Sesbania green manured rice-N0	Sole rice-N0	159	3.31	3.29	0.0493044	0.051425	4	4	g kg-1	Walkley	0.00606062	0.000116549	Multi	Supporting	SOC	Soil fertility
1195	76	76	2	LCC		77.46	29.4	Sesbania green manured rice-N60	Sole rice-N60	160	3.36	3.28	0.0500492	0.0512687	4	4	g kg-1	Walkley	0.0240976	0.000116549	Multi	Supporting	SOC	Soil fertility
1196	76	76	3	LCC		77.46	29.4	Sesbania green manured rice-N120	Sole rice-N120	161	3.38	3.3	0.0503471	0.0515813	4	4	g kg-1	Walkley	0.0239532	0.000116549	Multi	Supporting	SOC	Soil fertility
1197	76	76	4	LCC		77.46	29.4	Sesbania green manured rice-N180	Sole rice-N180	162	3.35	3.32	0.0499003	0.0518939	4	4	g kg-1	Walkley	0.00899556	0.000116549	Multi	Supporting	SOC	Soil fertility
1198	77	77	1	LCC	Yadvinder-Singh et al., 2004	75.1333	30.9	T3-GM+urea-N (sesbania)	T2-Urea-N, 150 kg N ha-1	167	4.1	3.8	0.061072	0.0593966	3	3	g kg-1	Walkley	0.0759859	0.000155399	Multi	Supporting	SOC	Soil fertility
1199	77	77	2	LCC		75.1333	30.9	T5-WS+GM+urea-N	T4-WS+urea-N	168	4.5	3.8	0.0670302	0.0593966	3	3	g kg-1	Walkley	0.169076	0.000155399	Multi	Supporting	SOC	Soil fertility
1200	77	77	3	LCC		75.1333	30.9	T7-FYM+GM	T6-FYM+urea-N	169	5.3	3.8	0.0789467	0.0593966	3	3	g kg-1	Walkley	0.332706	0.000155399	Multi	Supporting	SOC	Soil fertility
1201	79	79	1	LCC	Biederbeck et al., 2005	-107.797	50.2851	Black lentil-wheat	Fallow-wheat	182	16.9	15.3	0.251736	0.23915	4	4	g kg-1	Automated	0.0994608	0.000116549	Multi	Supporting	SOC	Soil fertility
1202	79	79	2	LCC		-107.797	50.2851	Tangier flatpea-wheat	Fallow-wheat	182	17.4	15.3	0.259183	0.23915	4	4	g kg-1	Automated	0.128617	0.000116549	Multi	Supporting	SOC	Soil fertility
1203	79	79	3	LCC		-107.797	50.2851	Chickling vetch-wheat	Fallow-wheat	182	17.6	15.3	0.262163	0.23915	4	4	g kg-1	Automated	0.140046	0.000116549	Multi	Supporting	SOC	Soil fertility
[truncated: 7,306 more rows]
